# Supplementary material for: Dibromido[methyl 2-(quinolin-8-yl­oxy-κ2 N,O)acetic acid-κO]mercury(II)
Source: Acta Crystallogr Sect E Struct Rep Online. 2012 Jun 23;68(Pt 7):m968. doi: 10.1107/S1600536812028085 (PMC3393219; doi:10.1107/S1600536812028085)
Supplement: Supplementary file 1 [file e-68-0m968-sup1.cif]

##############################################################################
#                                                                            #
# This CIF contains the data in a paper accepted for publication in          #
# Acta Crystallographica Section E. It conforms to the requirements of       #
# Notes for Authors for Acta Crystallographica Section E, and has been       #
# peer reviewed under the auspices of the IUCr Commission on Journals.       #
#                                                                            #
# Full details of the Crystallographic Information File format               #
# are given in the paper "The Crystallographic Information File (CIF):       #
# a New Standard Archive File for Crystallography" by S. R. Hall, F. H.      #
# Allen and I. D. Brown [Acta Cryst. (1991), A47, 655-685].                  #
#                                                                            #
# The current version of the core CIF dictionary is obtainable from          #
# ftp://ftp.iucr.org/pub/cif_core.dic.                                       #
#                                                                            #
# Software is freely available for graphical display of the structure(s)     #
# in this CIF. For information consult the CIF software page                 #
# http://www.iucr.org/resources/cif/software.                                #
#                                                                            #
# This file may be used for bona fide research purposes within the           #
# scientific community so long as proper attribution is given to the journal # 
# article from which it was obtained.                                        #
#                                                                            #
##############################################################################
data_I
_audit_creation_method     SHELXL-97
_chemical_name_systematic
;
Dibromido[methyl 2-(quinolin-8-yloxy-\k^2^<i>N</i>,<i>O</i>)acetic
acid-\k<i>O</i>]mercury(II)
;
_chemical_name_common     ?
_chemical_formula_moiety     'C12 H11 Br2 Hg N O3'
_chemical_formula_sum     'C12 H11 Br2 Hg N O3'
_chemical_formula_iupac     '[Hg Br2 (C12 H11 N O3)]'
_chemical_formula_weight     577.63
_chemical_melting_point     ?
_symmetry_cell_setting     triclinic
_symmetry_space_group_name_H-M     'P -1'
_symmetry_space_group_name_Hall     '-P 1'
loop_
    _symmetry_equiv_pos_as_xyz
    'x, y, z'
    '-x, -y, -z'
_cell_length_a     7.3132(8)
_cell_length_b     9.9385(10)
_cell_length_c     10.9902(10)
_cell_angle_alpha     72.102(11)
_cell_angle_beta     74.966(12)
_cell_angle_gamma     70.740(11)
_cell_volume     706.40(14)
_cell_formula_units_Z     2
_cell_measurement_reflns_used     3544
_cell_measurement_theta_min     3.2
_cell_measurement_theta_max     27.5
_cell_measurement_temperature     223(2)
_exptl_crystal_description     'prism'
_exptl_crystal_colour     'colorless'
_exptl_crystal_size_max     0.50
_exptl_crystal_size_mid     0.40
_exptl_crystal_size_min     0.20
_exptl_crystal_density_diffrn     2.716
_exptl_crystal_density_meas     ?
_exptl_crystal_density_method     'not measured'
_exptl_crystal_F_000     528
_exptl_absorpt_coefficient_mu     16.552
_exptl_absorpt_correction_type     multi-scan
_exptl_absorpt_process_details     '(<i>REQAB</i>; Jacobson, 1998)'
_exptl_absorpt_correction_T_min     0.0443
_exptl_absorpt_correction_T_max     0.1365
_exptl_special_details     ?
_diffrn_ambient_temperature     223(2)
_diffrn_radiation_type     MoK\a
_diffrn_radiation_wavelength     0.71075
_diffrn_radiation_source     'fine-focus sealed tube'
_diffrn_radiation_monochromator     graphite
_diffrn_measurement_device_type     'Rigaku Saturn'
_diffrn_measurement_method     \w
_diffrn_detector_area_resol_mean     14.63
_diffrn_reflns_number     6021
_diffrn_reflns_av_R_equivalents     0.0677
_diffrn_reflns_av_sigmaI/netI     0.1052
_diffrn_reflns_theta_min     3.17
_diffrn_reflns_theta_max     25.50
_diffrn_reflns_theta_full     25.50
_diffrn_measured_fraction_theta_max     0.992
_diffrn_measured_fraction_theta_full     0.992
_diffrn_reflns_limit_h_min     -8
_diffrn_reflns_limit_h_max     8
_diffrn_reflns_limit_k_min     -11
_diffrn_reflns_limit_k_max     12
_diffrn_reflns_limit_l_min     -12
_diffrn_reflns_limit_l_max     13
_diffrn_standards_number     ?
_diffrn_standards_interval_count     ?
_diffrn_standards_interval_time     ?
_diffrn_standards_decay_%     ?
_refine_special_details
;
Refinement of <i>F</i>^2^ against ALL reflections. The weighted <i>R</i>-factor
<i>wR</i> and goodness of fit <i>S</i> are based on <i>F</i>^2^, conventional
<i>R</i>-factors <i>R</i> are based on <i>F</i>, with <i>F</i> set to zero for
negative <i>F</i>^2^. The threshold expression of <i>F</i>^2^ >
\s(<i>F</i>^2^) is used only for calculating <i>R</i>-factors(gt) <i>etc</i>.
and is not relevant to the choice of reflections for refinement.
<i>R</i>-factors based on <i>F</i>^2^ are statistically about twice as large
as those based on <i>F</i>, and <i>R</i>- factors based on ALL data will be
even larger.
;
_reflns_number_total     2599
_reflns_number_gt     1949
_reflns_threshold_expression     I>2\s(I)
_refine_ls_structure_factor_coef     Fsqd
_refine_ls_matrix_type     full
_refine_ls_R_factor_all     0.0450
_refine_ls_R_factor_gt     0.0383
_refine_ls_wR_factor_gt     0.0731
_refine_ls_wR_factor_ref     0.0742
_refine_ls_goodness_of_fit_ref     0.802
_refine_ls_restrained_S_all     0.802
_refine_ls_number_reflns     2599
_refine_ls_number_parameters     174
_refine_ls_number_restraints     0
_refine_ls_hydrogen_treatment     constr
_refine_ls_weighting_scheme     calc
_refine_ls_weighting_details
                      'w=1/[\s^2^(Fo^2^)+(0.0232P)^2^] where P=(Fo^2^+2Fc^2^)/3'
_atom_sites_solution_hydrogens     geom
_atom_sites_solution_primary     direct
_atom_sites_solution_secondary     difmap
_refine_ls_shift/su_max     0.000
_refine_ls_shift/su_mean     0.000
_refine_diff_density_max     2.413
_refine_diff_density_min     -2.035
_refine_ls_extinction_method     none
_refine_ls_extinction_coef     ?
loop_
    _atom_type_symbol
    _atom_type_description
    _atom_type_scat_dispersion_real
    _atom_type_scat_dispersion_imag
    _atom_type_scat_source
    'C' 'C' 0.0033 0.0016
                         'International Tables Vol C Tables 4.2.6.8 and 6.1.1.4'
    'H' 'H' 0.0000 0.0000
                         'International Tables Vol C Tables 4.2.6.8 and 6.1.1.4'
    'N' 'N' 0.0061 0.0033
                         'International Tables Vol C Tables 4.2.6.8 and 6.1.1.4'
    'O' 'O' 0.0106 0.0060
                         'International Tables Vol C Tables 4.2.6.8 and 6.1.1.4'
    'Hg' 'Hg' -2.3894 9.2266
                         'International Tables Vol C Tables 4.2.6.8 and 6.1.1.4'
    'Br' 'Br' -0.2901 2.4595
                         'International Tables Vol C Tables 4.2.6.8 and 6.1.1.4'
_computing_data_collection     'CrystalClear (Rigaku, 2001)'
_computing_cell_refinement     'CrystalClear (Rigaku, 2001)'
_computing_data_reduction     'CrystalStructure (Rigaku, 2004)'
_computing_structure_solution     'SHELXS97 (Sheldrick, 2008)'
_computing_structure_refinement     'SHELXL97 (Sheldrick, 2008)'
_computing_molecular_graphics     'SHELXTL (Sheldrick, 2008)'
_computing_publication_material     'SHELXTL (Sheldrick, 2008)'
loop_
    _atom_site_type_symbol
    _atom_site_label
    _atom_site_fract_x
    _atom_site_fract_y
    _atom_site_fract_z
    _atom_site_U_iso_or_equiv
    _atom_site_adp_type
    _atom_site_calc_flag
    _atom_site_refinement_flags
    _atom_site_occupancy
    _atom_site_symmetry_multiplicity
    _atom_site_disorder_assembly
    _atom_site_disorder_group
    Hg Hg1 1.01854(5) 0.82765(4) 0.67755(3) 0.02656(13) Uani d . 1 1 . .
    Br Br1 1.28595(13) 0.77673(12) 0.79728(8) 0.0324(3) Uani d . 1 1 . .
    Br Br2 0.72668(13) 0.98864(11) 0.58446(8) 0.0316(3) Uani d . 1 1 . .
    O O1 0.9081(8) 0.5789(7) 0.8222(5) 0.0260(15) Uani d . 1 1 . .
    O O2 0.5235(8) 0.7032(7) 1.0669(5) 0.0303(16) Uani d . 1 1 . .
    O O3 0.7280(9) 0.8198(7) 0.9145(6) 0.0311(16) Uani d . 1 1 . .
    N N1 1.1332(9) 0.6134(8) 0.5841(6) 0.0211(17) Uani d . 1 1 . .
    C C1 1.2348(12) 0.6300(10) 0.4657(8) 0.023(2) Uani d . 1 1 . .
    H H1 1.2428 0.7252 0.4193 0.028 Uiso calc R 1 1 . .
    C C2 1.3332(12) 0.5136(11) 0.4032(8) 0.029(2) Uani d . 1 1 . .
    H H2 1.4003 0.5321 0.3170 0.035 Uiso calc R 1 1 . .
    C C3 1.3281(12) 0.3746(11) 0.4709(8) 0.026(2) Uani d . 1 1 . .
    H H3 1.3952 0.2947 0.4330 0.032 Uiso calc R 1 1 . .
    C C4 1.2191(11) 0.3517(10) 0.6005(7) 0.020(2) Uani d . 1 1 . .
    C C5 1.2060(12) 0.2104(10) 0.6737(9) 0.029(2) Uani d . 1 1 . .
    H H5 1.2722 0.1280 0.6392 0.035 Uiso calc R 1 1 . .
    C C6 1.0952(13) 0.1947(11) 0.7963(9) 0.033(3) Uani d . 1 1 . .
    H H6 1.0871 0.1005 0.8461 0.040 Uiso calc R 1 1 . .
    C C7 0.9956(12) 0.3148(11) 0.8475(8) 0.026(2) Uani d . 1 1 . .
    H H7 0.9182 0.3007 0.9309 0.031 Uiso calc R 1 1 . .
    C C8 1.0058(11) 0.4532(10) 0.7809(8) 0.021(2) Uani d . 1 1 . .
    C C9 1.1234(11) 0.4738(10) 0.6524(8) 0.019(2) Uani d . 1 1 . .
    C C10 0.7609(12) 0.5656(11) 0.9358(8) 0.027(2) Uani d . 1 1 . .
    H H10A 0.8196 0.4930 1.0083 0.033 Uiso calc R 1 1 . .
    H H10B 0.6588 0.5320 0.9205 0.033 Uiso calc R 1 1 . .
    C C11 0.6734(13) 0.7084(12) 0.9681(8) 0.031(3) Uani d . 1 1 . .
    C C12 0.4182(13) 0.8376(12) 1.1065(9) 0.041(3) Uani d . 1 1 . .
    H H12A 0.5058 0.8692 1.1378 0.062 Uiso calc R 1 1 . .
    H H12B 0.3083 0.8212 1.1754 0.062 Uiso calc R 1 1 . .
    H H12C 0.3696 0.9130 1.0331 0.062 Uiso calc R 1 1 . .
loop_
    _atom_site_aniso_label
    _atom_site_aniso_U_11
    _atom_site_aniso_U_22
    _atom_site_aniso_U_33
    _atom_site_aniso_U_12
    _atom_site_aniso_U_13
    _atom_site_aniso_U_23
    Hg1 0.0287(2) 0.0224(2) 0.02744(19) -0.00666(15) -0.00615(14) -0.00383(15)
    Br1 0.0335(5) 0.0360(7) 0.0283(5) -0.0116(5) -0.0083(4) -0.0042(4)
    Br2 0.0288(5) 0.0271(6) 0.0362(5) -0.0052(4) -0.0077(4) -0.0051(4)
    O1 0.031(3) 0.021(4) 0.022(3) -0.012(3) 0.010(3) -0.008(3)
    O2 0.036(3) 0.029(4) 0.023(3) -0.013(3) 0.014(3) -0.014(3)
    O3 0.040(4) 0.017(4) 0.032(3) -0.009(3) 0.005(3) -0.008(3)
    N1 0.020(4) 0.028(5) 0.018(4) -0.012(3) 0.003(3) -0.008(3)
    C1 0.027(5) 0.019(6) 0.028(5) -0.010(4) -0.012(4) -0.001(4)
    C2 0.025(5) 0.036(7) 0.028(5) -0.013(5) -0.002(4) -0.007(5)
    C3 0.019(4) 0.031(6) 0.034(5) 0.000(4) -0.009(4) -0.018(5)
    C4 0.014(4) 0.021(6) 0.022(4) -0.002(4) -0.001(3) -0.005(4)
    C5 0.033(5) 0.014(6) 0.043(5) 0.000(4) -0.010(4) -0.014(4)
    C6 0.040(6) 0.023(6) 0.033(5) -0.014(5) -0.005(4) 0.002(5)
    C7 0.024(5) 0.025(6) 0.025(5) -0.002(4) -0.001(4) -0.010(4)
    C8 0.018(4) 0.021(6) 0.026(4) -0.006(4) -0.003(3) -0.010(4)
    C9 0.016(4) 0.019(6) 0.024(4) -0.003(4) -0.006(3) -0.007(4)
    C10 0.025(5) 0.028(6) 0.027(5) -0.006(4) 0.000(4) -0.009(4)
    C11 0.029(5) 0.046(8) 0.017(4) -0.013(5) -0.007(4) 0.000(5)
    C12 0.034(5) 0.038(8) 0.047(6) -0.012(5) 0.009(5) -0.015(5)
_geom_special_details
;
All e.s.d.'s (except the e.s.d. in the dihedral angle between two l.s. planes)
are estimated using the full covariance matrix. The cell e.s.d.'s are taken
into account individually in the estimation of e.s.d.'s in distances, angles
and torsion angles; correlations between e.s.d.'s in cell parameters are only
used when they are defined by crystal symmetry. An approximate (isotropic)
treatment of cell e.s.d.'s is used for estimating e.s.d.'s involving l.s.
planes.
;
loop_
    _geom_bond_atom_site_label_1
    _geom_bond_atom_site_label_2
    _geom_bond_site_symmetry_2
    _geom_bond_distance
    _geom_bond_publ_flag
    Hg1 Br1 . 2.4667(9) y
    Hg1 Br2 . 2.4569(10) y
    Hg1 N1 . 2.451(8) y
    O1 C8 . 1.367(11) ?
    O1 C10 . 1.425(9) ?
    O2 C11 . 1.330(10) ?
    O2 C12 . 1.440(12) ?
    O3 C11 . 1.225(11) ?
    N1 C1 . 1.312(10) ?
    N1 C9 . 1.375(11) ?
    C1 C2 . 1.418(14) ?
    C1 H1 . 0.9400 ?
    C2 C3 . 1.361(12) ?
    C2 H2 . 0.9400 ?
    C3 C4 . 1.431(11) ?
    C3 H3 . 0.9400 ?
    C4 C9 . 1.396(13) ?
    C4 C5 . 1.409(12) ?
    C5 C6 . 1.372(12) ?
    C5 H5 . 0.9400 ?
    C6 C7 . 1.378(14) ?
    C6 H6 . 0.9400 ?
    C7 C8 . 1.362(12) ?
    C7 H7 . 0.9400 ?
    C8 C9 . 1.444(11) ?
    C10 C11 . 1.463(14) ?
    C10 H10A . 0.9800 ?
    C10 H10B . 0.9800 ?
    C12 H12A . 0.9700 ?
    C12 H12B . 0.9700 ?
    C12 H12C . 0.9700 ?
loop_
    _geom_angle_atom_site_label_1
    _geom_angle_atom_site_label_2
    _geom_angle_atom_site_label_3
    _geom_angle_site_symmetry_1
    _geom_angle_site_symmetry_3
    _geom_angle
    _geom_angle_publ_flag
    N1 Hg1 Br2 . . 106.34(15) ?
    N1 Hg1 Br1 . . 100.31(15) ?
    Br2 Hg1 Br1 . . 152.65(4) ?
    C8 O1 C10 . . 116.2(7) ?
    C11 O2 C12 . . 117.3(8) ?
    C1 N1 C9 . . 117.8(8) ?
    C1 N1 Hg1 . . 116.8(6) ?
    C9 N1 Hg1 . . 124.7(5) ?
    N1 C1 C2 . . 124.2(8) ?
    N1 C1 H1 . . 117.9 ?
    C2 C1 H1 . . 117.9 ?
    C3 C2 C1 . . 118.5(9) ?
    C3 C2 H2 . . 120.8 ?
    C1 C2 H2 . . 120.8 ?
    C2 C3 C4 . . 119.0(10) ?
    C2 C3 H3 . . 120.5 ?
    C4 C3 H3 . . 120.5 ?
    C9 C4 C5 . . 120.5(8) ?
    C9 C4 C3 . . 118.2(8) ?
    C5 C4 C3 . . 121.3(9) ?
    C6 C5 C4 . . 119.1(9) ?
    C6 C5 H5 . . 120.5 ?
    C4 C5 H5 . . 120.5 ?
    C5 C6 C7 . . 121.0(9) ?
    C5 C6 H6 . . 119.5 ?
    C7 C6 H6 . . 119.5 ?
    C8 C7 C6 . . 122.0(8) ?
    C8 C7 H7 . . 119.0 ?
    C6 C7 H7 . . 119.0 ?
    C7 C8 O1 . . 126.1(8) ?
    C7 C8 C9 . . 118.6(9) ?
    O1 C8 C9 . . 115.3(7) ?
    N1 C9 C4 . . 122.2(7) ?
    N1 C9 C8 . . 119.0(8) ?
    C4 C9 C8 . . 118.8(8) ?
    O1 C10 C11 . . 109.4(7) ?
    O1 C10 H10A . . 109.8 ?
    C11 C10 H10A . . 109.8 ?
    O1 C10 H10B . . 109.8 ?
    C11 C10 H10B . . 109.8 ?
    H10A C10 H10B . . 108.2 ?
    O3 C11 O2 . . 122.8(10) ?
    O3 C11 C10 . . 126.2(8) ?
    O2 C11 C10 . . 111.0(8) ?
    O2 C12 H12A . . 109.5 ?
    O2 C12 H12B . . 109.5 ?
    H12A C12 H12B . . 109.5 ?
    O2 C12 H12C . . 109.5 ?
    H12A C12 H12C . . 109.5 ?
    H12B C12 H12C . . 109.5 ?
loop_
    _geom_torsion_atom_site_label_1
    _geom_torsion_atom_site_label_2
    _geom_torsion_atom_site_label_3
    _geom_torsion_atom_site_label_4
    _geom_torsion_site_symmetry_1
    _geom_torsion_site_symmetry_2
    _geom_torsion_site_symmetry_3
    _geom_torsion_site_symmetry_4
    _geom_torsion
    _geom_torsion_publ_flag
    Br2 Hg1 N1 C1 . . . . 79.0(6) ?
    Br1 Hg1 N1 C1 . . . . -94.8(6) ?
    Br2 Hg1 N1 C9 . . . . -110.8(6) ?
    Br1 Hg1 N1 C9 . . . . 75.4(6) ?
    C9 N1 C1 C2 . . . . 0.7(12) ?
    Hg1 N1 C1 C2 . . . . 171.6(6) ?
    N1 C1 C2 C3 . . . . -2.1(13) ?
    C1 C2 C3 C4 . . . . 1.9(12) ?
    C2 C3 C4 C9 . . . . -0.5(11) ?
    C2 C3 C4 C5 . . . . 178.7(7) ?
    C9 C4 C5 C6 . . . . 1.0(12) ?
    C3 C4 C5 C6 . . . . -178.2(8) ?
    C4 C5 C6 C7 . . . . 0.8(14) ?
    C5 C6 C7 C8 . . . . -1.6(14) ?
    C6 C7 C8 O1 . . . . 178.0(8) ?
    C6 C7 C8 C9 . . . . 0.6(13) ?
    C10 O1 C8 C7 . . . . -9.9(12) ?
    C10 O1 C8 C9 . . . . 167.5(7) ?
    C1 N1 C9 C4 . . . . 0.9(11) ?
    Hg1 N1 C9 C4 . . . . -169.3(6) ?
    C1 N1 C9 C8 . . . . -177.4(7) ?
    Hg1 N1 C9 C8 . . . . 12.4(10) ?
    C5 C4 C9 N1 . . . . 179.8(7) ?
    C3 C4 C9 N1 . . . . -1.0(11) ?
    C5 C4 C9 C8 . . . . -1.9(12) ?
    C3 C4 C9 C8 . . . . 177.3(7) ?
    C7 C8 C9 N1 . . . . 179.5(7) ?
    O1 C8 C9 N1 . . . . 1.8(11) ?
    C7 C8 C9 C4 . . . . 1.1(11) ?
    O1 C8 C9 C4 . . . . -176.5(7) ?
    C8 O1 C10 C11 . . . . 179.0(7) ?
    C12 O2 C11 O3 . . . . 2.8(12) ?
    C12 O2 C11 C10 . . . . -177.8(7) ?
    O1 C10 C11 O3 . . . . -6.2(12) ?
    O1 C10 C11 O2 . . . . 174.5(6) ?
data_global
_journal_date_recd_electronic     2012-05-29
_journal_date_accepted     2012-06-20
_journal_name_full     'Acta Crystallographica, Section E'
_journal_year     2012
_journal_volume     68
_journal_issue      7
_journal_page_first     m968
_journal_page_last     m968
_journal_paper_category     QM
_journal_paper_doi     10.1107/S1600536812028085
_journal_coeditor_code     GG2082
_publ_contact_author_name     'Yu-Hong Wang'
_publ_contact_author_address
;
School of Chemistry and Bioengineering
Suzhou University of Science and Technology
Suzhou 215009
People's Republic of China
;
_publ_contact_author_email     wangyuhong@mail.usts.edu.cn
_publ_contact_author_fax     '+86 0512 6841 8935'
_publ_contact_author_phone     '+86 0512 6841 8359'
_publ_section_title
;
Dibromido[methyl 2-(quinolin-8-yloxy-\k^2^<i>N</i>,<i>O</i>)acetic
acid-\k<i>O</i>]mercury(II)
;
loop_
    _publ_author_name
    _publ_author_address
    'Song, Rui-Feng'
;
School of Chemistry and Bioengineering
Suzhou University of Science and Technology
Suzhou 215009
People's Republic of China
;
    'Zhu, Xue-Hua'
;
School of Chemistry and Bioengineering
Suzhou University of Science and Technology
Suzhou 215009
People's Republic of China
;
    'Wang, Yu-Hong'
;
School of Chemistry and Bioengineering
Suzhou University of Science and Technology
Suzhou 215009
People's Republic of China
;
