# Supplementary material for: Dibromido[methyl 2-(quinolin-8-yl­oxy-κ2 N,O)acetic acid-κO]mercury(II)
Source: Acta Crystallogr Sect E Struct Rep Online. 2012 Jun 23;68(Pt 7):m968. doi: 10.1107/S1600536812028085 (PMC3393219; doi:10.1107/S1600536812028085)
Supplement: Supplementary file 2 [file e-68-0m968-Isup2.hkl]

# 
# h,k,l, Fc-squared, Fo-squared, sigma(Fo-squared) and status flag 
# 
data_I
_shelx_title '  _wang-011628' 
_shelx_refln_list_code          4 
_shelx_F_calc_maximum      227.88 
_exptl_crystal_F_000       528.00 
_reflns_d_resolution_high  0.8256 
 
loop_ 
 _symmetry_equiv_pos_as_xyz 
 'x, y, z' 
 '-x, -y, -z' 
 
_cell_length_a     7.3132 
_cell_length_b     9.9385 
_cell_length_c    10.9902 
_cell_angle_alpha  72.102 
_cell_angle_beta   74.966 
_cell_angle_gamma  70.740 
 
_shelx_F_squared_multiplier     1.000 
 
loop_ 
 _refln_index_h 
 _refln_index_k 
 _refln_index_l 
 _refln_F_squared_calc 
 _refln_F_squared_meas 
 _refln_F_squared_sigma 
 _refln_observed_status 
   2   0   0      103.43      194.94     50.36 o 
   3   0   0    25916.99    26570.40    460.00 o 
   4   0   0    22433.77    23699.15    662.60 o 
   5   0   0      136.55      147.62     65.20 o 
   6   0   0      791.28      744.33    138.85 o 
   7   0   0     4610.47     4524.92    399.42 o 
   8   0   0      992.98      914.36    230.89 o 
  -7   1   0       39.62       46.81    119.07 o 
  -6   1   0      228.56      211.86    103.40 o 
  -5   1   0     1192.03     1267.17    154.88 o 
  -4   1   0      411.35      388.12     99.20 o 
  -3   1   0     3595.36     3487.33    176.01 o 
  -2   1   0        1.46       39.25     53.39 o 
  -1   1   0        4.96       37.60     52.98 o 
   1   1   0     3459.94     3628.80     81.64 o 
   2   1   0       63.82       92.60     36.31 o 
   3   1   0     7181.61     7284.32    182.81 o 
   4   1   0    19801.86    19687.69    556.71 o 
   5   1   0     3077.20     3221.02    168.43 o 
   6   1   0      309.59      385.69     90.72 o 
   7   1   0     4738.15     4956.32    334.05 o 
   8   1   0     3421.80     3466.37    473.42 o 
  -7   2   0     1982.84     2059.83    360.42 o 
  -6   2   0     3820.78     3919.91    355.55 o 
  -5   2   0     4202.53     4270.33    322.64 o 
  -4   2   0     6860.97     7364.82    361.13 o 
  -3   2   0     8149.17     8316.28    354.25 o 
  -2   2   0     5404.45     5407.76    463.27 o 
  -1   2   0     6244.85     6171.39    290.70 o 
   0   2   0     8727.11     8460.13    428.84 o 
   1   2   0      695.20      791.56    127.91 o 
   2   2   0     5992.22     6361.10    148.65 o 
   3   2   0      592.64      584.98     91.03 o 
   4   2   0       98.76      135.82     53.84 o 
   5   2   0       37.26       38.54     42.99 o 
   6   2   0       42.52       58.24     57.43 o 
   7   2   0      314.47      308.53    129.86 o 
   8   2   0      561.47      541.25    203.44 o 
  -7   3   0      608.87      609.41    234.83 o 
  -6   3   0     3363.06     3285.20    343.60 o 
  -5   3   0     1615.24     1690.68    260.57 o 
  -4   3   0      191.70      171.11     93.95 o 
  -3   3   0    12721.95    12810.01    515.36 o 
  -2   3   0    18008.50    16578.43    578.16 o 
  -1   3   0     5962.14     5205.02    312.98 o 
   0   3   0    13425.10    13562.03    384.30 o 
   1   3   0    37652.17    35943.46    542.26 o 
   2   3   0    16507.51    17541.99    601.01 o 
   3   3   0     5278.73     5645.55    165.23 o 
   4   3   0    10427.03    10440.20    337.04 o 
   5   3   0     9354.46     9731.15    313.84 o 
   6   3   0     1445.83     1461.25    201.64 o 
   7   3   0     1034.63     1060.66    175.22 o 
   8   3   0     1202.55     1224.64    345.21 o 
  -6   4   0       62.57      116.56    104.24 o 
  -5   4   0      163.07      146.79    118.57 o 
  -4   4   0     2545.58     2425.05    219.71 o 
  -3   4   0       85.96       54.56    119.05 o 
  -2   4   0    10443.88     9568.89    586.02 o 
  -1   4   0      560.25      573.01    160.66 o 
   0   4   0      805.15      807.06    172.67 o 
   1   4   0    10224.98    10106.45    475.79 o 
   2   4   0     7583.53     7436.25    350.65 o 
   3   4   0       18.44       75.44     41.88 o 
   4   4   0     1305.48     1377.93    101.15 o 
   5   4   0    13092.30    13174.30    381.64 o 
   6   4   0     2277.01     2271.71    183.41 o 
   7   4   0      565.38      558.16    185.83 o 
   8   4   0     2580.81     2504.10    420.82 o 
  -6   5   0      601.86      589.69    233.86 o 
  -5   5   0      790.21      721.19    304.17 o 
  -4   5   0     5986.10     5824.91    513.30 o 
  -3   5   0     9343.08     9022.56    586.98 o 
  -2   5   0      335.21      339.56    196.38 o 
  -1   5   0     4514.87     4982.76    370.36 o 
   0   5   0    21502.19    22715.75    815.59 o 
   1   5   0     4893.27     4702.34    599.62 o 
   2   5   0     3095.43     2977.55    279.21 o 
   3   5   0     1516.84     1419.38    132.42 o 
   4   5   0     5241.68     5380.80    241.25 o 
   5   5   0     1009.58      935.44    143.76 o 
   6   5   0     1555.69     1526.84    208.81 o 
   7   5   0      958.19      886.46    143.59 o 
   8   5   0        5.75       11.04     81.17 o 
  -5   6   0      923.68      920.44    231.70 o 
  -4   6   0     2747.28     2434.42    322.09 o 
  -3   6   0     4034.85     3352.68    562.90 o 
  -2   6   0     3174.16     3636.80    529.31 o 
  -1   6   0     4122.49     4620.82    383.74 o 
   0   6   0    13868.20    15649.74    847.93 o 
   1   6   0    10118.06    10286.79   1120.28 o 
   2   6   0     4998.16     4979.33    499.46 o 
   3   6   0     8423.04     8572.83    582.82 o 
   4   6   0    11029.68    11537.41    398.69 o 
   5   6   0     4356.83     4528.74    232.78 o 
   6   6   0      711.34      685.18    115.09 o 
   7   6   0     2347.21     2166.80    180.27 o 
   8   6   0     1731.53     1514.64    354.92 o 
  -5   7   0       24.19       37.80    109.10 o 
  -4   7   0       31.82       32.87    109.09 o 
  -3   7   0      475.16      445.51    234.80 o 
  -2   7   0      142.75      176.74    177.88 o 
  -1   7   0     1846.96     2239.39    245.59 o 
   0   7   0      559.02      634.01    167.19 o 
   1   7   0       57.65       60.78     67.60 o 
   2   7   0     2853.20     2647.71    374.16 o 
   3   7   0     4646.95     4318.80    412.19 o 
   4   7   0     1833.30     1690.12    160.37 o 
   5   7   0     1265.98     1279.82    253.30 o 
   6   7   0     3308.98     3160.45    254.20 o 
   7   7   0     2460.74     2186.39    298.86 o 
  -4   8   0      236.77      161.31    130.32 o 
  -3   8   0     3568.08     3589.11    373.91 o 
  -2   8   0     8828.04    10353.81    601.18 o 
  -1   8   0      937.00     1155.51    254.10 o 
   0   8   0     1134.24     1433.92    285.56 o 
   1   8   0     8158.25     9054.33    872.05 o 
   2   8   0     2732.48     2418.36    366.52 o 
   3   8   0      108.56      101.21     78.09 o 
   4   8   0     1823.16     1823.47    253.89 o 
   5   8   0     2061.35     1954.23    237.61 o 
   6   8   0      187.72      148.32     87.69 o 
   7   8   0      159.64      103.29    176.61 o 
  -3   9   0      865.00      984.22    411.01 o 
  -2   9   0     4888.66     5881.14    645.71 o 
  -1   9   0     2043.92     2552.96    426.34 o 
   0   9   0      647.95      820.11    271.53 o 
   1   9   0     4205.91     4864.34   1075.09 o 
   2   9   0     8270.28     7955.43   1902.25 o 
   3   9   0      899.37      702.05    208.40 o 
   4   9   0      843.00      713.36    191.65 o 
   5   9   0     4667.42     4365.98    478.54 o 
   6   9   0     2446.36     2421.81    449.31 o 
  -1  10   0       22.12       59.84    274.36 o 
   0  10   0      135.66      265.17    350.04 o 
   1  10   0      284.59      477.34    397.84 o 
   2  10   0     1712.00     2297.20    558.38 o 
   3  10   0      573.94      672.90    316.81 o 
   4  10   0      153.39      101.33    145.97 o 
   5  10   0     2691.89     2921.30    554.78 o 
   6  10   0     1879.60     1694.98    353.99 o 
   0  11   0     1519.43     2293.40    707.35 o 
   1  11   0      708.94     1137.48    492.08 o 
   2  11   0      829.67     1187.70    469.66 o 
   3  11   0      629.74      787.37    326.00 o 
   4  11   0      500.52      432.57    351.71 o 
  -3 -11   1     4703.43     6342.75    783.21 o 
  -2 -11   1     2558.78     3748.05    859.02 o 
  -1 -11   1      431.06      563.14    426.12 o 
  -5 -10   1      318.30      367.92    216.04 o 
  -4 -10   1       29.33       16.05    143.62 o 
  -3 -10   1     2217.75     2284.07    592.24 o 
  -2 -10   1     2303.92     3587.75    647.17 o 
  -1 -10   1      368.04      438.56    168.64 o 
   0 -10   1      735.87     1145.07    457.97 o 
   1 -10   1     3575.03     4467.65    657.26 o 
  -6  -9   1     1146.69     1035.82    312.48 o 
  -5  -9   1     1385.46     1276.76    299.74 o 
  -4  -9   1      670.22      612.75    142.53 o 
  -3  -9   1      882.20      710.11    236.07 o 
  -2  -9   1     1012.42     1157.79    322.76 o 
  -1  -9   1      469.85      592.29    209.30 o 
   0  -9   1       11.81       21.33     96.20 o 
   1  -9   1        1.88       17.53     70.14 o 
   2  -9   1       13.02       42.32     85.30 o 
   3  -9   1       41.82       72.73    172.32 o 
  -7  -8   1      228.05      201.48    141.44 o 
  -6  -8   1     2826.95     2450.41    348.15 o 
  -5  -8   1     7085.19     6792.74    407.37 o 
  -4  -8   1     1452.39     1483.73    374.84 o 
  -3  -8   1     1527.97     1314.78    213.34 o 
  -2  -8   1     8689.15     8657.10   1043.29 o 
  -1  -8   1     7300.68     8422.13   1276.14 o 
   0  -8   1      625.96      683.06    189.24 o 
   1  -8   1     4352.15     5409.15    417.38 o 
   2  -8   1     6287.49     7534.51    488.30 o 
   3  -8   1      977.08     1014.78    239.91 o 
   4  -8   1      103.67      103.00     99.27 o 
  -7  -7   1     1393.66     1234.32    273.58 o 
  -6  -7   1      113.51       90.87     71.21 o 
  -5  -7   1     2966.00     3042.37    250.30 o 
  -4  -7   1     1108.57      962.45    140.61 o 
  -3  -7   1      115.76       83.51     71.95 o 
  -2  -7   1     4114.99     4200.85    449.77 o 
  -1  -7   1    10313.11    10910.52   1391.50 o 
   0  -7   1     1227.15     1365.68    172.23 o 
   1  -7   1       88.89       93.60     74.62 o 
   2  -7   1     4882.98     5525.06    501.25 o 
   3  -7   1     3959.80     3639.60    699.74 o 
   4  -7   1      697.36      545.17    143.28 o 
   5  -7   1     1368.96     1139.15    245.32 o 
  -7  -6   1      355.58      394.40    108.83 o 
  -6  -6   1     3325.95     3324.33    244.83 o 
  -5  -6   1     1060.57     1045.72    167.13 o 
  -4  -6   1      347.81      345.29    112.77 o 
  -3  -6   1     7272.35     6919.37    404.90 o 
  -2  -6   1     4906.75     4557.47    418.54 o 
  -1  -6   1      321.15      321.90    100.75 o 
   0  -6   1      219.52      224.95     89.36 o 
   1  -6   1     3961.83     4580.46    311.12 o 
   2  -6   1     1964.62     1907.66    209.69 o 
   3  -6   1     2717.46     3197.72    874.87 o 
   4  -6   1      110.44      119.79    118.58 o 
   5  -6   1        1.79       38.21    110.86 o 
  -8  -5   1     1006.50      873.89    288.31 o 
  -7  -5   1     2559.61     2604.65    189.48 o 
  -6  -5   1     5300.54     5153.01    268.22 o 
  -5  -5   1     3977.22     3784.61    217.41 o 
  -4  -5   1     6818.26     6693.70    244.52 o 
  -3  -5   1     8530.94     8595.35    333.93 o 
  -2  -5   1    11495.01    11433.85    889.09 o 
  -1  -5   1     9691.80    10194.24   1295.83 o 
   0  -5   1     9854.33    10628.88    466.51 o 
   1  -5   1     9833.51    10211.64    815.29 o 
   2  -5   1     8089.56     8371.53   1086.16 o 
   3  -5   1     2133.34     2262.90    310.02 o 
   4  -5   1     2977.76     2601.39    305.07 o 
   5  -5   1     2508.15     2408.70    291.06 o 
   6  -5   1      455.25      461.52    204.60 o 
  -8  -4   1       10.71       14.32     96.99 o 
  -7  -4   1      592.18      681.12    115.79 o 
  -6  -4   1      675.82      696.57    127.37 o 
  -5  -4   1      387.85      386.48     86.98 o 
  -4  -4   1     3175.94     3128.41    155.62 o 
  -3  -4   1     5167.57     5335.57    217.60 o 
  -2  -4   1       23.29       47.75     35.74 o 
  -1  -4   1     3219.79     3103.22    299.15 o 
   0  -4   1    13426.72    12032.44    905.20 o 
   1  -4   1     5567.54     5435.66    270.45 o 
   2  -4   1     3296.26     3206.81    300.81 o 
   3  -4   1     7148.53     7027.36    345.41 o 
   4  -4   1     7801.92     7485.73    341.77 o 
   5  -4   1     1919.74     1818.67    243.20 o 
   6  -4   1     1589.71     1550.04    227.24 o 
  -8  -3   1     2053.20     2038.18    323.45 o 
  -7  -3   1      107.59      117.28     82.04 o 
  -6  -3   1     3362.76     3422.08    255.57 o 
  -5  -3   1    11139.97    11326.75    338.29 o 
  -4  -3   1     1616.94     1709.57    130.16 o 
  -3  -3   1       55.87       51.20     32.90 o 
  -2  -3   1    22517.96    22371.62    550.03 o 
  -1  -3   1    13186.88    13803.12    427.98 o 
   0  -3   1     2188.17     2073.43    123.01 o 
   1  -3   1      196.00      225.83     88.97 o 
   2  -3   1    12774.46    11777.20    585.03 o 
   3  -3   1      249.03      267.02     90.01 o 
   4  -3   1     5635.86     5612.70    340.65 o 
   5  -3   1        1.24        5.10     92.06 o 
   6  -3   1      274.07      270.15    162.05 o 
   7  -3   1     1788.89     1787.01    318.78 o 
  -8  -2   1     1695.03     1658.43    293.80 o 
  -7  -2   1      331.48      338.43    158.12 o 
  -6  -2   1      986.33     1032.82    164.89 o 
  -5  -2   1    18150.04    18944.03    595.91 o 
  -4  -2   1    14201.10    13964.67    775.59 o 
  -3  -2   1     2301.01     2512.04     99.37 o 
  -2  -2   1    17395.44    18516.01    305.48 o 
   0  -2   1     3419.20     3680.16    177.49 o 
   1  -2   1     1610.46     1672.81    159.89 o 
   2  -2   1    25670.46    24816.23    523.12 o 
   3  -2   1    16077.07    16178.20    686.49 o 
   4  -2   1     1183.36     1295.17    151.66 o 
   5  -2   1     2886.14     3111.63    232.09 o 
   6  -2   1     6028.02     6713.68    465.98 o 
   7  -2   1      458.99      429.59    156.92 o 
  -8  -1   1       36.90       37.32     66.89 o 
  -7  -1   1       50.02       39.11     84.61 o 
  -6  -1   1       28.81       25.96     59.85 o 
  -5  -1   1       62.35       65.04     55.38 o 
  -4  -1   1       21.52       34.49     34.96 o 
  -3  -1   1      544.55      624.82     97.12 o 
  -2  -1   1       29.18       44.29     25.41 o 
  -1  -1   1     4892.41     5119.56    101.61 o 
   0  -1   1     8566.57     9501.26    266.69 o 
   1  -1   1     3519.72     3666.12    123.14 o 
   2  -1   1     6725.05     6567.61    363.29 o 
   3  -1   1    18123.79    19001.57    512.32 o 
   4  -1   1     3672.68     3748.82    217.20 o 
   5  -1   1     1794.12     1883.56    175.97 o 
   6  -1   1     5963.62     6036.62    399.65 o 
   7  -1   1     3361.51     3482.65    301.05 o 
   8  -1   1      276.67      257.74    156.51 o 
  -8   0   1     2025.92     2100.28    328.43 o 
  -7   0   1     3206.34     3370.69    234.82 o 
  -6   0   1     1256.23     1267.99    192.18 o 
  -5   0   1     3262.50     3480.25    184.67 o 
  -4   0   1     7811.28     7942.78    284.98 o 
  -3   0   1     5235.60     5531.22    170.47 o 
  -2   0   1     1373.69     1549.56     80.52 o 
  -1   0   1    13019.38    12272.91    200.96 o 
   1   0   1     1260.93     1289.34     66.53 o 
   2   0   1     2115.64     2311.26     94.95 o 
   3   0   1      647.78      668.85    107.66 o 
   4   0   1        0.17       15.50     54.84 o 
   5   0   1      213.45      233.55     72.78 o 
   6   0   1      148.62      144.39     67.78 o 
   7   0   1      290.44      269.89    158.95 o 
   8   0   1      270.27      239.32    136.40 o 
  -7   1   1     4244.65     4422.99    329.88 o 
  -6   1   1     1145.60     1253.16    178.70 o 
  -5   1   1      145.43      208.22     91.50 o 
  -4   1   1    18018.59    18321.12   1111.50 o 
  -3   1   1    23663.57    23456.71    685.47 o 
  -2   1   1      959.13     1166.43    137.49 o 
  -1   1   1    12234.13    11558.17    491.73 o 
   1   1   1    19162.17    19520.48    292.23 o 
   2   1   1     2544.35     2813.40     97.57 o 
   3   1   1    22844.36    23184.98    396.95 o 
   4   1   1    18496.19    19049.59    543.02 o 
   5   1   1      566.58      621.43    106.75 o 
   6   1   1      361.52      383.10     98.90 o 
   7   1   1     3821.23     3944.92    368.67 o 
   8   1   1      803.79      719.62    161.97 o 
  -7   2   1      180.08      206.04    116.16 o 
  -6   2   1        5.96       45.87    107.32 o 
  -5   2   1     2714.49     2968.55    234.28 o 
  -4   2   1      414.21      436.66    129.02 o 
  -3   2   1    11015.67    11340.14    452.23 o 
  -2   2   1        8.28       27.78     54.40 o 
  -1   2   1     1778.27     1461.79    176.19 o 
   0   2   1    33282.18    28339.86    713.59 o 
   1   2   1    14259.26    14007.53    251.50 o 
   2   2   1       35.95       48.38     37.80 o 
   3   2   1     8185.17     8465.12    209.06 o 
   4   2   1    35957.71    36740.35   1319.65 o 
   5   2   1     3005.62     3132.35    165.89 o 
   6   2   1     1173.07     1207.01    125.37 o 
   7   2   1     7597.27     8000.16    400.49 o 
   8   2   1     3682.20     3962.46    619.47 o 
  -7   3   1      924.38      942.81    255.77 o 
  -6   3   1     2888.28     2922.98    292.66 o 
  -5   3   1     5359.76     5395.82    394.14 o 
  -4   3   1     5703.42     5666.02    324.74 o 
  -3   3   1     3133.89     3386.91    238.74 o 
  -2   3   1    14809.29    15263.29    592.36 o 
  -1   3   1    13744.10    11842.72   2138.16 o 
   0   3   1      613.00      492.27    161.97 o 
   1   3   1      190.80      185.41     60.85 o 
   2   3   1     3903.99     4034.05    157.98 o 
   3   3   1     5452.23     5618.27    169.47 o 
   4   3   1      989.25     1001.13     95.71 o 
   5   3   1      301.14      307.72     93.07 o 
   6   3   1     1612.39     1492.42    130.90 o 
   7   3   1       13.22       49.27     83.53 o 
   8   3   1     1583.24     1459.91    277.20 o 
  -6   4   1     2081.25     2095.98    385.26 o 
  -5   4   1     1403.70     1367.24    486.51 o 
  -4   4   1     2186.93     2246.76    239.09 o 
  -3   4   1     7339.31     6937.92    466.72 o 
  -2   4   1     8503.37     7521.60    500.30 o 
  -1   4   1     6965.80     7734.41    824.35 o 
   0   4   1    16293.79    15289.17    471.79 o 
   1   4   1    22851.64    22392.20   1781.97 o 
   2   4   1    14823.59    15339.72    943.44 o 
   3   4   1     7864.41     8831.64    260.05 o 
   4   4   1    11635.29    11644.22    372.40 o 
   5   4   1     5074.93     5134.19    214.27 o 
   6   4   1     3284.01     3286.24    218.82 o 
   7   4   1      940.98      978.25    171.96 o 
   8   4   1      731.06      644.22    224.47 o 
  -6   5   1       45.18       37.60    122.13 o 
  -5   5   1       72.47       86.27    115.64 o 
  -4   5   1     1808.70     1671.67    316.04 o 
  -3   5   1       49.65       70.12    169.90 o 
  -2   5   1     3591.93     3651.80    567.07 o 
  -1   5   1      504.84      643.00    158.72 o 
   0   5   1      688.56      747.52    174.93 o 
   1   5   1     9506.21     8511.43    756.56 o 
   2   5   1    12156.02    12413.18    583.29 o 
   3   5   1      783.79      833.98     93.72 o 
   4   5   1     2312.11     2318.18    149.83 o 
   5   5   1     9157.75     9097.98    314.63 o 
   6   5   1     3012.05     2869.09    230.13 o 
   7   5   1     1047.55      953.49    145.79 o 
   8   5   1     2691.24     2576.65    451.54 o 
  -5   6   1      265.68      219.80    149.18 o 
  -4   6   1     5774.37     5472.42    521.95 o 
  -3   6   1     8556.32     6793.86    878.12 o 
  -2   6   1      327.36      338.30    199.99 o 
  -1   6   1     2192.71     2526.78    286.57 o 
   0   6   1    17777.17    21380.15   1126.07 o 
   1   6   1     2650.48     2557.91    351.30 o 
   2   6   1      567.80      464.44     94.34 o 
   3   6   1     3062.56     3119.73    223.02 o 
   4   6   1     4294.99     4339.26    222.78 o 
   5   6   1     1063.69     1075.54    147.04 o 
   6   6   1      583.07      591.42    117.49 o 
   7   6   1      458.87      389.31     98.74 o 
   8   6   1      155.51      153.85    126.11 o 
  -5   7   1      137.76      101.52    106.30 o 
  -4   7   1     1446.04     1233.63    245.99 o 
  -3   7   1     5869.34     5100.87    734.24 o 
  -2   7   1     2124.37     2306.32    329.20 o 
  -1   7   1      821.17      993.69    265.52 o 
   0   7   1     5254.92     6042.72    417.28 o 
   1   7   1    13700.30    14017.45   1432.38 o 
   2   7   1     1576.72     1751.32    238.68 o 
   3   7   1     4550.32     4170.21    476.21 o 
   4   7   1    14708.57    14235.11    867.68 o 
   5   7   1     3935.78     3725.26    289.17 o 
   6   7   1      169.89      132.09     80.27 o 
   7   7   1     2692.07     2435.48    201.38 o 
   8   7   1     1431.74     1471.07    409.86 o 
  -4   8   1        9.09       60.24    154.97 o 
  -3   8   1        1.45       46.24    284.04 o 
  -2   8   1      118.01       85.81    207.76 o 
  -1   8   1      324.66      376.14    151.85 o 
   0   8   1     3611.62     4221.91    493.77 o 
   1   8   1     2259.36     2308.16    219.70 o 
   2   8   1      812.05      812.88    172.91 o 
   3   8   1     1591.51     1441.80    196.80 o 
   4   8   1     3095.29     2820.99    344.59 o 
   5   8   1     1991.23     1906.64    269.52 o 
   6   8   1     1186.14     1015.89    161.67 o 
   7   8   1     1590.02     1483.36    314.63 o 
  -3   9   1     2235.81     2534.81    678.55 o 
  -2   9   1     3900.18     4814.15   1093.49 o 
  -1   9   1      638.94      803.05    272.70 o 
   0   9   1      909.33     1084.56    230.33 o 
   1   9   1     6281.00     7116.79   1087.35 o 
   2   9   1     1242.73     1250.38    265.74 o 
   3   9   1        8.98       30.60     94.28 o 
   4   9   1      290.64      307.95    112.28 o 
   5   9   1      820.32      895.65    312.30 o 
   6   9   1       32.51       41.62    129.90 o 
   7   9   1       64.75       68.30    118.05 o 
  -2  10   1     3650.42     4423.83    668.92 o 
  -1  10   1     1284.76     1685.50    609.84 o 
   0  10   1      368.58      465.34    405.71 o 
   1  10   1     5115.03     7230.97    865.38 o 
   2  10   1     7103.99    10440.01   1082.96 o 
   3  10   1      742.14      931.91    371.93 o 
   4  10   1     1657.24     1896.20    377.80 o 
   5  10   1     5757.11     6173.73    735.06 o 
   6  10   1     1982.42     1936.87    387.44 o 
   0  11   1       55.77      132.83    383.89 o 
   1  11   1      153.17      225.77    295.10 o 
   2  11   1     2450.88     3583.46    916.11 o 
   3  11   1      445.32      527.42    296.12 o 
   4  11   1       62.35       56.53    154.78 o 
   5  11   1     1322.11     1554.29    383.68 o 
  -4 -10   2      959.49     1172.19    291.43 o 
  -3 -10   2     5121.04     7488.16   1259.66 o 
  -2 -10   2     3546.28     5160.27    838.18 o 
  -1 -10   2      202.88      370.03    320.12 o 
   0 -10   2     1921.62     2405.26    614.67 o 
   1 -10   2     3437.38     4075.66    631.48 o 
  -5  -9   2      376.68      388.28    186.50 o 
  -4  -9   2       32.57       59.44     93.78 o 
  -3  -9   2     1255.71     1170.33    358.51 o 
  -2  -9   2     4022.71     4271.97   1036.09 o 
  -1  -9   2      358.90      334.01    168.90 o 
   0  -9   2      614.40      691.09    178.28 o 
   1  -9   2     5358.42     6297.94    629.59 o 
   2  -9   2     2617.75     3434.32    787.14 o 
  -6  -8   2      882.48      792.74    240.46 o 
  -5  -8   2     1106.02      947.07    200.26 o 
  -4  -8   2     2239.25     2084.26    341.09 o 
  -3  -8   2      172.94      161.22     82.80 o 
  -2  -8   2       21.06       32.02     62.12 o 
  -1  -8   2      349.50      344.54    112.20 o 
   0  -8   2      550.97      584.32    152.61 o 
   1  -8   2      923.21      902.87    171.56 o 
   2  -8   2      297.09      294.26    170.96 o 
   3  -8   2        4.66       63.33    297.21 o 
  -7  -7   2      456.35      412.92    293.09 o 
  -6  -7   2     2192.72     2329.11    286.45 o 
  -5  -7   2     6929.39     7154.40    368.97 o 
  -4  -7   2     2280.65     2150.68    204.99 o 
  -3  -7   2     2766.39     2711.22    260.95 o 
  -2  -7   2    10403.19     9663.73   1043.05 o 
  -1  -7   2     7935.22     7912.03    947.80 o 
   0  -7   2     2659.75     2700.60    214.34 o 
   1  -7   2     3667.17     3796.16    312.40 o 
   2  -7   2     4585.38     4796.82    523.87 o 
   3  -7   2     2942.96     2994.85    500.42 o 
   4  -7   2     1322.76     1013.71    197.65 o 
  -7  -6   2      205.25      227.75    123.19 o 
  -6  -6   2       49.91       68.40    123.73 o 
  -5  -6   2     1980.60     1974.03    163.40 o 
  -4  -6   2      709.85      772.75    155.89 o 
  -3  -6   2       63.80       65.44     56.76 o 
  -2  -6   2     4021.38     4004.69    398.93 o 
  -1  -6   2    11916.61    13071.58    830.62 o 
   0  -6   2      814.44      924.01    169.48 o 
   1  -6   2     1826.04     1907.61    182.78 o 
   2  -6   2    10019.65    10618.25   1255.79 o 
   3  -6   2     5278.60     5087.25    324.08 o 
   4  -6   2       92.71      114.38     89.70 o 
   5  -6   2     1627.11     1423.32    289.51 o 
  -7  -5   2     2927.85     2783.46    444.13 o 
  -6  -5   2     5158.92     5381.16    324.97 o 
  -5  -5   2      604.78      546.48     96.06 o 
  -4  -5   2       32.98       47.04     46.98 o 
  -3  -5   2    10407.80    10741.30    579.31 o 
  -2  -5   2     4592.76     4776.13    321.77 o 
  -1  -5   2      427.43      412.94     88.13 o 
   0  -5   2      451.26      517.81     92.50 o 
   1  -5   2     4675.19     4552.40    495.96 o 
   2  -5   2      538.59      533.28    201.23 o 
   3  -5   2     3162.60     3035.00    224.30 o 
   4  -5   2       59.99       78.43     88.89 o 
   5  -5   2       17.44       30.82    109.29 o 
   6  -5   2     1945.51     1820.33    315.73 o 
  -8  -4   2      444.66      413.37    294.67 o 
  -7  -4   2     1027.14      979.90    118.63 o 
  -6  -4   2     5361.13     5564.14    275.19 o 
  -5  -4   2     5242.42     5659.77    207.11 o 
  -4  -4   2     1742.84     1710.89    188.15 o 
  -3  -4   2     7848.08     8363.32    297.43 o 
  -2  -4   2    20882.09    20710.52    579.06 o 
  -1  -4   2     2951.56     2907.45    138.19 o 
   0  -4   2     1652.48     1531.06    114.71 o 
   1  -4   2    20741.18    19407.50    765.08 o 
   2  -4   2    11826.44    11984.80   1032.55 o 
   3  -4   2     1453.64     1480.73    220.30 o 
   4  -4   2     2422.77     2336.88    264.74 o 
   5  -4   2     4627.70     4564.45    365.12 o 
   6  -4   2      186.54      215.28    120.42 o 
  -8  -3   2       17.36        9.18     43.11 o 
  -7  -3   2       28.43       35.42     53.75 o 
  -6  -3   2       43.39       36.88     57.04 o 
  -5  -3   2      161.51      165.24     60.00 o 
  -4  -3   2     2514.56     2684.48    134.87 o 
  -3  -3   2     2492.42     2500.41    118.23 o 
  -2  -3   2     3573.17     3824.17    134.70 o 
  -1  -3   2     5430.55     5127.23    543.34 o 
   0  -3   2    16699.76    16883.78    730.88 o 
   1  -3   2     9687.65     9995.47    440.58 o 
   2  -3   2     7261.74     7923.72    456.76 o 
   3  -3   2     4556.22     4567.38    253.12 o 
   4  -3   2     4842.58     4905.10    255.31 o 
   5  -3   2     4734.10     4688.47    410.29 o 
   6  -3   2     2228.62     2243.47    270.76 o 
   7  -3   2      858.70      845.02    275.23 o 
  -8  -2   2     2191.07     2114.71    322.00 o 
  -7  -2   2       71.82       73.34     59.20 o 
  -6  -2   2     2146.75     2314.38    214.22 o 
  -5  -2   2    11135.35    11568.52    291.41 o 
  -4  -2   2     1832.10     1938.16    117.02 o 
  -3  -2   2       88.04      100.26     35.87 o 
  -2  -2   2    13524.89    13395.62    283.67 o 
  -1  -2   2    10515.24    10100.84    747.63 o 
   0  -2   2      190.68      178.94     41.08 o 
   1  -2   2       70.23      117.11     45.47 o 
   2  -2   2     6559.82     6217.79    203.65 o 
   3  -2   2       23.03       87.29     58.73 o 
   4  -2   2     3203.72     3301.98    208.97 o 
   5  -2   2       85.13       83.70     79.64 o 
   6  -2   2      107.18      106.64     85.80 o 
   7  -2   2     1328.08     1305.76    261.01 o 
  -8  -1   2     1981.13     2070.83    322.33 o 
  -7  -1   2      267.33      268.38     84.94 o 
  -6  -1   2      657.17      690.51    128.93 o 
  -5  -1   2    12656.33    13079.52    289.21 o 
  -4  -1   2    11153.79    11425.04    364.39 o 
  -3  -1   2      285.18      409.54     73.97 o 
  -2  -1   2    24705.55    25035.89    516.40 o 
   0  -1   2    10661.10    10763.23    181.08 o 
   1  -1   2      140.32      225.83     95.78 o 
   2  -1   2    39604.78    36287.91   1337.99 o 
   3  -1   2    18669.77    19640.95    560.53 o 
   4  -1   2       32.54       63.41     70.19 o 
   5  -1   2     1835.82     1846.00    174.21 o 
   6  -1   2     9180.91     9482.38    684.01 o 
   7  -1   2      531.46      555.47    178.02 o 
   8  -1   2       35.94       43.71     90.35 o 
  -7   0   2        9.04       28.42     64.13 o 
  -6   0   2      682.85      717.68    118.69 o 
  -5   0   2      438.50      435.67    111.75 o 
  -4   0   2     2506.89     2492.66    164.27 o 
  -3   0   2       20.44       55.82     44.61 o 
  -2   0   2      336.31      387.40     67.81 o 
  -1   0   2    21816.25    18148.74   1109.50 o 
   0   0   2     6502.09     6738.56    260.52 o 
   1   0   2     9242.70     9757.55    166.25 o 
   2   0   2    30408.61    31255.03    468.12 o 
   3   0   2    27281.85    27453.98    509.34 o 
   4   0   2     2125.50     2289.38    135.01 o 
   5   0   2     1877.24     2143.80    208.77 o 
   6   0   2     8992.71     9963.85    496.47 o 
   7   0   2     3972.91     3883.50    368.19 o 
   8   0   2      302.45      240.73    119.97 o 
  -7   1   2     4368.78     4293.30    639.88 o 
  -6   1   2     2559.64     2629.79    216.66 o 
  -5   1   2     3278.41     3327.96    214.96 o 
  -4   1   2     4642.39     4981.92    270.68 o 
  -3   1   2     3683.28     3629.00    202.22 o 
  -2   1   2     5999.90     5708.70    200.29 o 
  -1   1   2     5139.65     4128.70    212.52 o 
   0   1   2     1366.17     1483.30     81.88 o 
   1   1   2     5099.23     5417.62    244.07 o 
   2   1   2    32471.95    32525.08    652.56 o 
   3   1   2      220.28      276.72     61.46 o 
   4   1   2      441.16      433.50     69.28 o 
   5   1   2       50.83       80.10     71.23 o 
   6   1   2      319.99      336.53     97.40 o 
   7   1   2     1256.06     1284.76    208.06 o 
   8   1   2      103.62       74.53     87.64 o 
  -7   2   2     1349.65     1532.30    297.27 o 
  -6   2   2      189.07      202.06    111.71 o 
  -5   2   2     1107.87     1135.13    192.60 o 
  -4   2   2     9665.74     9469.94    394.41 o 
  -3   2   2    16263.85    16179.73    592.54 o 
  -2   2   2     5230.29     5197.21    378.00 o 
  -1   2   2    11907.45     9011.45    837.55 o 
   0   2   2    40622.47    35078.81    691.12 o 
   1   2   2    20238.00    18773.96    781.05 o 
   2   2   2      258.42      316.49     72.87 o 
   3   2   2    12158.67    12534.09    261.15 o 
   4   2   2    11853.33    12081.13    371.95 o 
   5   2   2     2219.71     2286.48    145.87 o 
   6   2   2     1183.88     1186.19    126.92 o 
   7   2   2     2549.79     2537.65    279.77 o 
   8   2   2      394.92      429.33    153.74 o 
  -7   3   2      311.70      328.77    164.46 o 
  -6   3   2      182.31      157.23    146.47 o 
  -5   3   2     2611.90     2754.76    278.55 o 
  -4   3   2      242.58      238.81    107.83 o 
  -3   3   2     5924.71     5752.88    328.59 o 
  -2   3   2      119.72      129.55    119.18 o 
  -1   3   2     1171.70     1113.65    234.49 o 
   0   3   2    27929.34    24429.53    688.72 o 
   1   3   2    22424.75    18627.36   2258.52 o 
   2   3   2      276.17      278.44     70.89 o 
   3   3   2     7530.71     8046.36    213.22 o 
   4   3   2    23391.01    23417.98    646.29 o 
   5   3   2     4789.23     4925.47    225.33 o 
   6   3   2      465.80      465.90    125.24 o 
   7   3   2     5643.43     5677.96    338.21 o 
   8   3   2     4345.55     4241.90    658.01 o 
  -6   4   2      723.17      712.10    200.98 o 
  -5   4   2     6823.97     6568.37    554.62 o 
  -4   4   2     4456.42     4499.80    371.80 o 
  -3   4   2       97.88      124.67    124.04 o 
  -2   4   2     2290.07     2351.10    374.26 o 
  -1   4   2    19680.21    19688.94    715.19 o 
   0   4   2      695.07      655.97    179.07 o 
   1   4   2      984.11      874.36    149.75 o 
   2   4   2     7384.87     7659.46    515.61 o 
   3   4   2     7673.55     7632.46    228.16 o 
   4   4   2     3202.43     3095.64    162.21 o 
   5   4   2      438.88      450.21     91.90 o 
   6   4   2     1290.83     1235.62    139.44 o 
   7   4   2      103.04       89.29     67.40 o 
   8   4   2     2718.90     2593.78    424.32 o 
  -6   5   2      813.89      790.49    279.77 o 
  -5   5   2     1231.56     1153.09    272.43 o 
  -4   5   2     2866.74     2725.72    353.83 o 
  -3   5   2     3594.40     3736.09    742.04 o 
  -2   5   2     7820.17     7967.63    778.05 o 
  -1   5   2    10001.16    10916.00    642.37 o 
   0   5   2    17434.67    16901.55   1819.87 o 
   1   5   2     9436.76    10728.72    812.14 o 
   2   5   2    14746.42    12702.59    783.85 o 
   3   5   2    14025.37    13830.78    718.22 o 
   4   5   2     2120.15     2091.42    152.27 o 
   5   5   2     1580.99     1621.31    194.66 o 
   6   5   2     4590.89     4633.61    320.07 o 
   7   5   2     2153.78     2031.00    201.79 o 
   8   5   2       49.49       30.69    110.04 o 
  -5   6   2      160.31       88.00    118.80 o 
  -4   6   2      118.76      102.24    120.19 o 
  -3   6   2        4.43        2.40    196.00 o 
  -2   6   2     2999.50     3443.58    406.31 o 
  -1   6   2      513.94      642.52    196.07 o 
   0   6   2      109.93      107.39     96.43 o 
   1   6   2     3620.27     3387.59    260.27 o 
   2   6   2     5580.87     4932.50    860.76 o 
   3   6   2     1369.61     1238.82    132.44 o 
   4   6   2     6233.80     6252.15    315.91 o 
   5   6   2     8136.17     7794.45    269.05 o 
   6   6   2     3423.31     3296.67    261.18 o 
   7   6   2     1826.23     1595.51    182.17 o 
   8   6   2     2634.00     2522.30    433.04 o 
  -5   7   2      400.35      226.74    156.67 o 
  -4   7   2     4831.36     3980.78    649.05 o 
  -3   7   2     5425.68     5301.29    742.87 o 
  -2   7   2      511.99      611.10    241.11 o 
  -1   7   2     1037.37     1306.83    270.41 o 
   0   7   2     9798.59    10936.68    660.70 o 
   1   7   2     1022.51      981.02    201.12 o 
   2   7   2        8.50       25.18     69.04 o 
   3   7   2     1608.75     1594.38    242.96 o 
   4   7   2     2824.07     2769.70    236.38 o 
   5   7   2      486.88      528.54    153.59 o 
   6   7   2      508.07      477.44    116.16 o 
   7   7   2      332.62      306.17    162.33 o 
   8   7   2       69.84       43.25     83.21 o 
  -4   8   2      927.39      788.01    250.27 o 
  -3   8   2     5164.03     5666.51    710.68 o 
  -2   8   2     1688.74     2187.51    501.13 o 
  -1   8   2      839.71     1186.96    415.23 o 
   0   8   2    14047.96    17744.98   1815.53 o 
   1   8   2    13004.25    14408.71    599.15 o 
   2   8   2      663.65      745.42    147.21 o 
   3   8   2     2316.50     1851.39    388.13 o 
   4   8   2    12810.74    13167.13   1875.40 o 
   5   8   2     3612.52     3020.11    296.44 o 
   6   8   2      227.75      226.07    168.30 o 
   7   8   2     2070.58     2100.89    396.92 o 
  -3   9   2       66.73       84.39    284.09 o 
  -2   9   2       24.75       32.87    233.97 o 
  -1   9   2       19.26       61.96    372.82 o 
   0   9   2      147.40      145.37    105.54 o 
   1   9   2     2273.39     2422.16    307.29 o 
   2   9   2      249.01      281.83    146.54 o 
   3   9   2      403.95      471.27    342.15 o 
   4   9   2     3429.73     3811.39    471.74 o 
   5   9   2     3257.23     3762.47    473.33 o 
   6   9   2       91.72      126.87    143.48 o 
   7   9   2     1010.97      908.96    282.51 o 
  -2  10   2     1480.93     2178.01    700.03 o 
  -1  10   2     1259.89     1796.35    582.85 o 
   0  10   2      747.79     1238.70    437.44 o 
   1  10   2     1598.86     2155.10    572.57 o 
   2  10   2     1254.40     1554.34    505.30 o 
   3  10   2       53.97       70.72    172.84 o 
   4  10   2       49.31       73.99    196.70 o 
   5  10   2      103.67      134.01    183.85 o 
   0  11   2      260.17      506.61    391.52 o 
   1  11   2     3015.50     4589.54   1108.26 o 
   2  11   2     4170.79     5465.99   1297.81 o 
   3  11   2     1144.78     1414.19    447.38 o 
   4  11   2      999.83     1105.84    591.80 o 
   5  11   2     3804.45     4068.25    558.82 o 
  -3 -10   3      325.42      375.81    248.74 o 
  -2 -10   3       55.56       95.11    233.54 o 
  -1 -10   3        4.95       58.67    246.72 o 
   0 -10   3        8.28       44.28    185.38 o 
  -5  -9   3      756.92      746.37    275.16 o 
  -4  -9   3     1308.50     1438.07    298.50 o 
  -2  -9   3     3104.76     3143.08    740.84 o 
  -1  -9   3     1053.27      854.27    252.32 o 
   0  -9   3     2559.13     3035.88    742.54 o 
   1  -9   3     3266.24     3758.28    894.46 o 
   2  -9   3      472.71      524.85    340.53 o 
  -6  -8   3     1365.62     1500.49    429.02 o 
  -5  -8   3      373.34      397.38    141.27 o 
  -4  -8   3        1.32       21.28     69.74 o 
  -3  -8   3     2504.11     2119.89    394.90 o 
  -2  -8   3     5455.13     5418.42    620.54 o 
  -1  -8   3      106.30      127.21     69.06 o 
   0  -8   3      744.44      702.13    272.35 o 
   1  -8   3     6220.70     6504.15    497.62 o 
   2  -8   3     3282.93     3103.52    555.41 o 
   3  -8   3      253.87      188.36    104.38 o 
  -6  -7   3      391.30      314.70    141.67 o 
  -5  -7   3      415.31      400.21     88.09 o 
  -4  -7   3     3870.04     4614.01    365.03 o 
  -3  -7   3     1133.39     1085.14    151.46 o 
  -2  -7   3      487.85      513.96    103.10 o 
  -1  -7   3      301.86      293.73    100.78 o 
   0  -7   3     1447.17     1248.47    194.67 o 
   1  -7   3      708.22      597.78    146.88 o 
   2  -7   3     1596.75     1663.89    256.14 o 
   3  -7   3      458.78      358.18     80.49 o 
   4  -7   3        6.13       11.32     57.21 o 
  -7  -6   3     1121.26     1079.62    436.00 o 
  -6  -6   3     1364.61     1412.55    206.40 o 
  -5  -6   3     1302.95     1367.92    139.58 o 
  -4  -6   3     4216.77     4239.02    278.33 o 
  -3  -6   3     5751.91     5647.36    597.46 o 
  -2  -6   3     5279.17     5272.73    591.10 o 
  -1  -6   3     6544.66     6647.14    419.60 o 
   0  -6   3     8420.09     7805.21    596.42 o 
   1  -6   3     3554.64     3524.10    248.63 o 
   2  -6   3     2584.35     2795.74    405.21 o 
   3  -6   3     1350.80     1226.32    169.82 o 
   4  -6   3      652.82      656.08    136.37 o 
   5  -6   3      121.23       83.55     82.09 o 
  -7  -5   3      232.28      219.22    248.12 o 
  -6  -5   3        0.52       16.62     47.97 o 
  -5  -5   3     7481.78     7864.86    337.01 o 
  -4  -5   3     2160.29     2181.16    123.71 o 
  -3  -5   3       10.85       36.49     74.74 o 
  -2  -5   3     4143.48     4288.15    256.81 o 
  -1  -5   3    11292.92    11264.36    539.61 o 
   0  -5   3     1880.72     1718.36    181.48 o 
   1  -5   3     2413.64     2224.06    163.94 o 
   2  -5   3     9179.19     9921.63    639.21 o 
   3  -5   3     6432.58     6146.26    381.52 o 
   4  -5   3     3539.77     3542.61    296.60 o 
   5  -5   3     2875.21     2605.39    254.38 o 
   6  -5   3     2313.38     2237.60    342.60 o 
  -7  -4   3     1903.33     1883.77    318.68 o 
  -6  -4   3     5413.35     5647.49    328.32 o 
  -5  -4   3      736.91      734.06    119.39 o 
  -4  -4   3      858.49      881.87    125.67 o 
  -3  -4   3    10228.89    10697.00    340.65 o 
  -2  -4   3     4398.08     4073.97    284.88 o 
  -1  -4   3     1917.01     1912.09    121.90 o 
   0  -4   3      317.11      376.19     63.68 o 
   1  -4   3     7148.22     6852.86    295.60 o 
   2  -4   3      401.67      361.52     80.25 o 
   3  -4   3     4902.23     4843.11    233.63 o 
   4  -4   3      319.63      273.11     96.07 o 
   5  -4   3        4.31       51.99     86.76 o 
   6  -4   3     2287.10     2036.85    354.57 o 
  -7  -3   3      511.24      531.70    120.20 o 
  -6  -3   3     5764.63     6047.23    281.00 o 
  -5  -3   3     5911.21     6086.61    341.66 o 
  -4  -3   3      399.06      444.26     72.38 o 
  -3  -3   3    11916.79    12188.14    361.34 o 
  -2  -3   3    22025.01    21280.47    789.90 o 
  -1  -3   3     6143.99     6820.02    293.64 o 
   0  -3   3     3023.43     3269.99    116.70 o 
   1  -3   3    25750.47    26129.27    521.31 o 
   2  -3   3     9327.01     9061.92    393.01 o 
   3  -3   3      211.38      218.18     66.48 o 
   4  -3   3     3854.12     4162.35    230.73 o 
   5  -3   3     6339.49     6175.13    480.78 o 
   6  -3   3      164.37      177.35    120.33 o 
   7  -3   3        8.81       47.48    114.49 o 
  -7  -2   3       10.27       27.22     51.74 o 
  -6  -2   3      114.56      116.86     83.28 o 
  -5  -2   3      375.72      438.85    112.22 o 
  -4  -2   3      239.56      277.78     56.09 o 
  -3  -2   3     2357.06     2534.18    128.36 o 
  -2  -2   3     8435.48     8361.59    188.12 o 
  -1  -2   3     5799.75     5773.30    327.48 o 
   0  -2   3     2500.36     2658.70     89.30 o 
   1  -2   3    10198.96    10797.40    382.69 o 
   2  -2   3    15648.11    15858.78    579.30 o 
   3  -2   3     3505.22     3664.06    193.73 o 
   4  -2   3     2484.81     2394.04    172.14 o 
   5  -2   3    10011.88     9768.95    552.45 o 
   6  -2   3     4710.01     4551.57    382.94 o 
   7  -2   3      703.78      714.69    166.84 o 
  -7  -1   3      330.70      274.56    192.11 o 
  -6  -1   3     1484.48     1523.75    145.37 o 
  -5  -1   3     5468.49     5609.63    194.41 o 
  -4  -1   3     2074.20     2149.61    149.82 o 
  -3  -1   3     4329.01     4609.49    164.38 o 
  -2  -1   3     8234.06     8402.64    324.46 o 
  -1  -1   3     7582.54     6608.23    509.80 o 
   0  -1   3       59.78      111.51     37.89 o 
   1  -1   3     2283.11     2411.13    146.79 o 
   2  -1   3       16.74       54.78     39.64 o 
   3  -1   3      105.29       88.58     47.35 o 
   4  -1   3     1217.08     1287.64    131.54 o 
   5  -1   3      406.21      406.07    122.37 o 
   6  -1   3       70.21       68.72     74.64 o 
   7  -1   3      371.44      389.00    147.58 o 
   8  -1   3      789.25      758.40    258.34 o 
  -7   0   3      175.93      162.49    103.52 o 
  -6   0   3      806.26      851.34    172.71 o 
  -5   0   3    12103.10    12891.59    346.23 o 
  -4   0   3    12073.88    11756.04    561.84 o 
  -3   0   3       58.98       74.11     41.91 o 
  -2   0   3     6148.09     5791.80    352.27 o 
  -1   0   3    51927.55    36591.94    278.94 o 
   0   0   3     5800.51     6292.74    167.25 o 
   1   0   3      130.70      183.73     50.02 o 
   2   0   3    33373.18    33096.88    433.98 o 
   3   0   3    17931.85    18698.26    347.28 o 
   4   0   3       33.90       61.69     41.38 o 
   5   0   3     1788.92     1897.86    223.08 o 
   6   0   3     6047.67     6335.53    402.42 o 
   7   0   3      428.73      422.06    213.50 o 
   8   0   3       22.68       50.98    105.73 o 
  -7   1   3      166.03      103.71     72.20 o 
  -6   1   3     1138.45     1187.76    157.63 o 
  -5   1   3     1273.00     1285.47    191.28 o 
  -4   1   3     3582.62     3594.89    221.65 o 
  -3   1   3      490.58      406.95     85.65 o 
  -2   1   3      880.75      808.39    144.17 o 
   0   1   3    13143.30    13391.64    329.55 o 
   1   1   3     1030.81      951.46    147.67 o 
   2   1   3    17147.18    17278.72    298.54 o 
   3   1   3    35026.29    36477.64    629.44 o 
   4   1   3     7204.37     7424.00    263.49 o 
   5   1   3     1236.46     1327.70    165.80 o 
   6   1   3    11624.33    12345.57    585.08 o 
   7   1   3     4934.64     5271.23    445.08 o 
   8   1   3      100.08       85.28     89.39 o 
  -7   2   3      413.05      427.12    178.10 o 
  -6   2   3     2578.82     2579.39    225.00 o 
  -5   2   3     2807.58     2817.51    256.22 o 
  -4   2   3     2321.13     2303.96    206.72 o 
  -3   2   3     3323.19     3085.61    215.13 o 
  -2   2   3    10037.66     9681.87    499.44 o 
  -1   2   3     1283.33     1111.02    156.96 o 
   0   2   3       65.07      103.53     58.68 o 
   1   2   3     5360.28     5624.99    365.02 o 
   2   2   3      776.08      710.83    104.30 o 
   3   2   3     2695.99     2662.47    126.04 o 
   4   2   3       32.84       54.04     47.33 o 
   5   2   3      628.72      605.59    101.48 o 
   6   2   3      938.22      888.41    139.77 o 
   7   2   3     3040.20     3033.15    294.14 o 
   8   2   3      221.58      236.16    120.96 o 
  -6   3   3     1461.10     1320.63    218.98 o 
  -5   3   3     1834.05     1860.53    209.86 o 
  -4   3   3     7070.28     7152.73    349.38 o 
  -3   3   3     9585.30     9828.37    568.42 o 
  -2   3   3     6227.31     6005.12    455.27 o 
  -1   3   3    21481.94    21432.03    703.00 o 
   0   3   3    25729.14    27343.42    741.03 o 
   1   3   3     9635.93     9698.28    785.40 o 
   2   3   3    12286.68    11782.00    358.85 o 
   3   3   3     8351.22     8665.93    241.84 o 
   4   3   3     7699.33     7998.05    286.76 o 
   5   3   3     4724.69     4658.98    216.01 o 
   6   3   3     3580.81     3483.29    195.47 o 
   7   3   3      951.31      936.51    250.19 o 
   8   3   3     1108.78      968.14    190.77 o 
  -6   4   3        2.83       30.08    105.72 o 
  -5   4   3      768.12      776.65    267.64 o 
  -4   4   3       29.56       28.73    123.70 o 
  -3   4   3     4010.59     3918.99    406.74 o 
  -2   4   3        4.30       29.83    174.23 o 
  -1   4   3      255.13      364.66    157.02 o 
   0   4   3     4324.58     3726.72    283.98 o 
   1   4   3    12809.73    11156.71    608.30 o 
   2   4   3     1766.41     1730.32    115.72 o 
   3   4   3     9903.40     9932.43    357.35 o 
   4   4   3    18163.72    18830.30    554.46 o 
   5   4   3     4063.21     4075.95    195.74 o 
   6   4   3     1195.21     1191.76    139.03 o 
   7   4   3     5534.44     5418.50    427.99 o 
   8   4   3     2234.83     2165.97    475.92 o 
  -6   5   3      348.65      270.20    164.89 o 
  -5   5   3     5049.00     5085.00    428.20 o 
  -4   5   3     4394.09     4212.75    424.43 o 
  -3   5   3       14.51       49.15    179.21 o 
  -2   5   3     1978.18     2202.02    359.33 o 
  -1   5   3    16833.08    19060.03   1402.40 o 
   0   5   3       74.42       57.77     72.76 o 
   1   5   3     1528.07     1459.74    162.44 o 
   2   5   3     6439.18     6261.56    790.29 o 
   3   5   3     5926.60     5742.89    348.13 o 
   4   5   3     2611.26     2671.55    168.44 o 
   5   5   3     1292.98     1224.86    163.48 o 
   6   5   3     2186.54     2219.65    187.58 o 
   7   5   3      141.37      109.29    112.32 o 
   8   5   3     2462.06     2405.05    414.89 o 
  -5   6   3     2175.57     1868.42    373.35 o 
  -4   6   3     3953.75     3480.30    405.88 o 
  -3   6   3     1751.59     1383.73    437.34 o 
  -2   6   3     2115.04     2695.58    386.29 o 
  -1   6   3    16962.75    19214.20   1256.60 o 
   0   6   3    10397.16     9970.31   1086.66 o 
   1   6   3     2422.37     2549.86    226.52 o 
   2   6   3     7533.76     6904.39    841.84 o 
   3   6   3    21133.23    20287.91   2128.52 o 
   4   6   3     3932.03     3618.64    195.85 o 
   5   6   3      649.79      658.38    125.03 o 
   6   6   3     4515.37     4322.64    317.06 o 
   7   6   3     2994.35     3098.23    347.09 o 
   8   6   3        5.54       52.97     92.53 o 
  -4   7   3       94.50      110.40    135.44 o 
  -3   7   3        2.79       34.58    193.56 o 
  -2   7   3      557.59      556.22    341.93 o 
  -1   7   3      560.64      535.77    195.26 o 
   0   7   3     1052.70     1160.95    256.18 o 
   1   7   3      669.56      659.93    167.88 o 
   2   7   3     2765.61     2959.83    446.16 o 
   3   7   3     4287.62     3916.92    651.96 o 
   4   7   3     3780.84     3612.21    378.08 o 
   5   7   3     2151.98     2075.50    249.33 o 
   6   7   3     3663.25     3409.93    253.43 o 
   7   7   3     3580.92     3311.30    320.61 o 
   8   7   3     1097.59      971.45    244.23 o 
  -4   8   3     1907.96     1738.46    346.78 o 
  -3   8   3     2893.91     3070.19    755.83 o 
  -2   8   3      252.79      447.04    365.80 o 
  -1   8   3     1108.34     1309.77    430.91 o 
   0   8   3     5010.50     6058.35    597.34 o 
   1   8   3      330.31      357.10    135.47 o 
   2   8   3     1854.03     1812.22    360.65 o 
   3   8   3      901.44      835.13    155.84 o 
   4   8   3     1224.09     1120.38    197.68 o 
   5   8   3      302.66      297.88    133.09 o 
   6   8   3      180.69      173.74    154.19 o 
   7   8   3       53.64       39.24    114.41 o 
   8   8   3      166.93       74.51     86.02 o 
  -3   9   3     3636.06     4426.46    651.97 o 
  -2   9   3     1437.76     1690.49    590.84 o 
  -1   9   3      657.65      985.58    424.55 o 
   0   9   3     6571.56     9102.00   1018.61 o 
   1   9   3     8432.01    10329.18   1302.45 o 
   2   9   3     3746.87     5002.34    927.32 o 
   3   9   3     3885.58     4271.02    711.03 o 
   4   9   3     9160.53    10871.75   1096.16 o 
   5   9   3     2033.81     2082.03    349.14 o 
   6   9   3      234.11      164.06    132.53 o 
   7   9   3     1626.46     1453.49    316.23 o 
  -2  10   3      189.45      289.79    353.10 o 
  -1  10   3      144.68      121.92    220.10 o 
   0  10   3      383.03      397.29    287.58 o 
   1  10   3     3070.19     4106.16    756.80 o 
   2  10   3      228.56      210.38    357.18 o 
   3  10   3       16.79       66.96    176.22 o 
   4  10   3     4332.38     5147.90    713.39 o 
   5  10   3     3074.42     3514.04    455.07 o 
   6  10   3      218.99      158.92    156.26 o 
   0  11   3      753.24     1229.95    489.43 o 
   1  11   3      142.30      146.82    272.02 o 
   2  11   3      531.42      623.95    394.12 o 
   3  11   3      786.97     1088.25    765.17 o 
   4  11   3      128.91      122.61    188.69 o 
   5  11   3       88.18       65.56    187.64 o 
  -4  -9   4      216.11      247.65    133.19 o 
  -3  -9   4        3.81       36.99    110.58 o 
  -2  -9   4      312.77      289.18    159.28 o 
  -1  -9   4       97.30      105.05    161.13 o 
   0  -9   4      156.30      176.50    246.12 o 
   1  -9   4      244.64      177.77    193.27 o 
  -5  -8   4     1163.09     1164.56    362.24 o 
  -4  -8   4     1897.05     1947.42    339.23 o 
  -3  -8   4     5269.81     4569.55    698.55 o 
  -2  -8   4     2687.54     2401.85    177.49 o 
  -1  -8   4      750.07      663.35    197.88 o 
   0  -8   4     1999.57     1726.26    198.17 o 
   1  -8   4     3317.18     2774.54    485.70 o 
   2  -8   4      719.22      547.84    268.68 o 
   3  -8   4      336.04      290.65    243.77 o 
  -6  -7   4     1919.60     1923.60    477.54 o 
  -5  -7   4      142.59      111.47     83.19 o 
  -4  -7   4       22.85       28.59     54.53 o 
  -3  -7   4     2712.27     2455.00    178.72 o 
  -2  -7   4     4866.89     4409.28    291.41 o 
  -1  -7   4     1209.18     1030.35    142.47 o 
   0  -7   4     2067.52     1682.21    199.55 o 
   1  -7   4     8031.10     6569.82    395.12 o 
   2  -7   4     3500.13     3443.45    391.65 o 
   3  -7   4     1158.38      821.19    117.98 o 
   4  -7   4     2314.04     2225.89    601.91 o 
  -6  -6   4      151.46       96.86    158.58 o 
  -5  -6   4      170.60      152.74     44.89 o 
  -4  -6   4     4090.00     3966.93    308.46 o 
  -3  -6   4     2267.03     1992.30    191.38 o 
  -2  -6   4     1157.61     1037.93    142.34 o 
  -1  -6   4      321.39      342.81     85.92 o 
   0  -6   4     3374.16     3058.62    212.83 o 
   1  -6   4      713.88      669.20    126.03 o 
   2  -6   4     2555.08     2411.49    197.50 o 
   3  -6   4      372.60      373.57    123.28 o 
   4  -6   4       24.69       17.02     62.78 o 
   5  -6   4     1524.22     1492.88    450.09 o 
  -7  -5   4     1913.20     2205.09    565.00 o 
  -6  -5   4     2138.98     2309.93    587.09 o 
  -5  -5   4     1468.62     1371.57    128.85 o 
  -4  -5   4     6015.96     5611.38    279.21 o 
  -3  -5   4     5502.88     5246.29    231.21 o 
  -2  -5   4     2153.47     1995.40    149.99 o 
  -1  -5   4     4115.84     4092.62    189.04 o 
   0  -5   4    12754.10    13211.18    682.06 o 
   1  -5   4     5191.36     5029.66    190.88 o 
   2  -5   4      377.30      403.14     72.28 o 
   3  -5   4     3576.36     3635.37    330.51 o 
   4  -5   4     3666.94     3622.09    254.24 o 
   5  -5   4       29.19       30.67     62.30 o 
  -7  -4   4       21.51       36.99    179.84 o 
  -6  -4   4       14.42       22.22    202.89 o 
  -5  -4   4      579.81      620.34    255.34 o 
  -4  -4   4     1659.60     1673.66     74.10 o 
  -3  -4   4     1001.69     1069.07    126.49 o 
  -2  -4   4     3777.31     3580.30    169.92 o 
  -1  -4   4     5209.92     5302.58    216.28 o 
   0  -4   4     5384.02     5449.53    352.29 o 
   1  -4   4     3436.69     3236.90    167.05 o 
   2  -4   4     5006.38     5013.14    197.74 o 
   3  -4   4     6121.13     6419.23    311.65 o 
   4  -4   4     5374.01     5330.96    466.89 o 
   5  -4   4     2443.52     2252.20    234.63 o 
   6  -4   4     1949.16     1748.98    309.80 o 
  -7  -3   4     1218.19     1361.20    408.75 o 
  -6  -3   4     4739.11     3800.79    902.82 o 
  -5  -3   4      228.49      203.21    182.11 o 
  -4  -3   4      433.00      439.80    150.00 o 
  -3  -3   4     7227.66     7420.53    385.11 o 
  -2  -3   4     2937.71     2948.14    123.38 o 
  -1  -3   4     3239.14     3165.09    144.53 o 
   0  -3   4      318.95      325.69     48.62 o 
   1  -3   4     1365.80     1242.75    163.24 o 
   2  -3   4     2012.68     2149.37    234.05 o 
   3  -3   4     3073.31     3102.66    179.02 o 
   4  -3   4       62.19       60.57     50.91 o 
   5  -3   4        8.92       14.53    153.12 o 
   6  -3   4     2131.39     1871.98    205.70 o 
   7  -3   4     1071.11     1003.14    211.61 o 
  -7  -2   4     1187.42     1254.98    476.39 o 
  -6  -2   4     6571.19     6670.28    507.86 o 
  -5  -2   4     3101.11     2599.62    431.40 o 
  -4  -2   4      196.69      199.98    111.70 o 
  -3  -2   4     9018.63     9442.50    486.49 o 
  -2  -2   4    29808.60    29455.23   1117.64 o 
  -1  -2   4     2605.01     2583.44    151.91 o 
   0  -2   4     3317.45     3623.78    125.81 o 
   1  -2   4    33704.43    31625.02   2649.51 o 
   2  -2   4    17451.79    17897.83    751.02 o 
   3  -2   4       20.04       34.06     36.47 o 
   4  -2   4     3431.84     3408.94    198.74 o 
   5  -2   4     6999.71     6892.80    506.02 o 
   6  -2   4      112.33       87.69     99.83 o 
   7  -2   4      108.77       80.55     90.64 o 
  -7  -1   4      218.01      159.67    188.94 o 
  -6  -1   4      248.70      226.98    112.87 o 
  -5  -1   4     1463.09     1285.88    166.36 o 
  -4  -1   4        2.26       11.99     19.24 o 
  -3  -1   4     1100.32     1178.21    177.74 o 
  -2  -1   4    10724.89    10422.35    486.04 o 
  -1  -1   4    10092.11    10289.19    380.89 o 
   0  -1   4      520.18      589.28     96.95 o 
   1  -1   4    16692.19    15819.27    355.12 o 
   2  -1   4    18023.09    17600.41    513.53 o 
   3  -1   4     3420.54     3546.90    176.12 o 
   4  -1   4     2298.75     2124.53    180.80 o 
   5  -1   4    11539.38    11511.66    353.68 o 
   6  -1   4     4374.92     4448.50    336.26 o 
   7  -1   4      369.15      340.56    135.49 o 
  -7   0   4     1247.67     1120.85    197.68 o 
  -6   0   4     1265.59     1278.94    148.89 o 
  -5   0   4     2600.21     2576.31    219.25 o 
  -4   0   4     2179.18     2159.66    155.59 o 
  -3   0   4     2414.41     2325.75    127.55 o 
  -2   0   4     2308.01     2258.00     72.28 o 
  -1   0   4     1296.65     1359.60     57.68 o 
   0   0   4     3815.86     4105.53    337.61 o 
   1   0   4      821.96      748.81    126.30 o 
   2   0   4      208.35      241.96     54.86 o 
   3   0   4      635.23      720.53    107.40 o 
   4   0   4        9.83       27.05     41.62 o 
   5   0   4      972.99     1063.82    121.15 o 
   6   0   4     1870.02     1865.29    242.33 o 
   7   0   4      318.16      311.77    130.79 o 
   8   0   4      184.69      167.69    110.35 o 
  -7   1   4      341.33      349.48    154.35 o 
  -6   1   4      819.89      769.80    121.33 o 
  -5   1   4     9645.67     9970.06    578.10 o 
  -4   1   4     7813.57     7946.82    291.75 o 
  -3   1   4     1672.66     1466.23    162.14 o 
  -2   1   4     9664.01     9085.48    389.44 o 
  -1   1   4    29745.45    24990.34   2698.41 o 
   0   1   4     8422.62     8773.72    239.83 o 
   1   1   4     6221.26     6259.76    314.23 o 
   2   1   4    14372.16    14936.39    401.95 o 
   3   1   4    26852.89    27928.87    673.96 o 
   4   1   4     5461.20     5819.81    225.43 o 
   5   1   4     2310.38     2399.34    151.64 o 
   6   1   4     2432.57     2397.78    192.96 o 
   7   1   4      873.23      841.78    206.03 o 
   8   1   4       33.75       29.49    120.75 o 
  -6   2   4     1288.93     1248.64    162.32 o 
  -5   2   4       75.13      107.67     82.92 o 
  -4   2   4     3458.05     3420.49    225.70 o 
  -3   2   4      313.92      262.70     94.89 o 
  -2   2   4       59.61       85.91     74.16 o 
  -1   2   4    24058.33    22033.59   2104.60 o 
   0   2   4    12727.49    13476.92   1454.97 o 
   1   2   4      291.95      265.52     95.45 o 
   2   2   4    14195.83    14228.59    353.96 o 
   3   2   4    26428.42    25766.50    697.07 o 
   4   2   4      141.60      288.40     88.00 o 
   5   2   4      280.99      305.91     84.80 o 
   6   2   4    13210.63    13278.49    337.87 o 
   7   2   4     4856.16     4801.96    331.60 o 
   8   2   4      178.71      160.78    107.15 o 
  -6   3   4     3044.30     2948.92    474.34 o 
  -5   3   4      680.22      731.12    243.51 o 
  -4   3   4      114.56       95.52     85.69 o 
  -3   3   4     4339.92     4059.23    269.75 o 
  -2   3   4    10782.15     9235.77    600.47 o 
  -1   3   4       76.01       92.56     79.63 o 
   0   3   4       12.02       10.16     64.88 o 
   1   3   4     8729.94     8521.57    302.15 o 
   2   3   4     1456.25     1460.83    105.14 o 
   3   3   4     3903.60     3887.56    162.06 o 
   4   3   4     2386.10     2450.10    153.01 o 
   5   3   4     1268.49     1208.77    161.25 o 
   6   3   4     1349.56     1431.54    148.25 o 
   7   3   4     4063.03     4050.72    372.64 o 
   8   3   4      116.05       92.88     99.08 o 
  -6   4   4     1112.28     1126.19    254.11 o 
  -5   4   4     2077.72     2089.40    241.21 o 
  -4   4   4     5156.18     5416.80    415.22 o 
  -3   4   4     3954.23     3981.35    358.72 o 
  -2   4   4    10097.98     9044.40   1069.41 o 
  -1   4   4     8088.19     7152.57    475.61 o 
   0   4   4     8001.71     8640.51    762.03 o 
   1   4   4    11250.62     9238.67    651.58 o 
   2   4   4    20391.90    20353.63   1272.44 o 
   3   4   4     6384.04     6557.87    256.34 o 
   4   4   4     3062.97     3167.43    172.33 o 
   5   4   4     6807.60     6690.57    262.89 o 
   6   4   4     2906.17     2933.58    175.58 o 
   7   4   4      180.33      140.09    140.18 o 
   8   4   4      595.86      569.25    247.01 o 
  -5   5   4      217.34      234.91    184.22 o 
  -4   5   4       75.74       79.58    124.16 o 
  -3   5   4     1265.12     1296.52    309.56 o 
  -2   5   4      304.12      308.20    183.48 o 
  -1   5   4      841.45     1030.34    215.61 o 
   0   5   4     7887.31     8898.28    481.99 o 
   1   5   4     7189.21     6848.66    645.46 o 
   2   5   4     2655.60     2490.18    429.85 o 
   3   5   4     7125.35     7096.37    436.83 o 
   4   5   4    10774.51    11205.27    397.97 o 
   5   5   4     3255.29     3438.33    194.12 o 
   6   5   4     2964.14     2779.48    208.56 o 
   7   5   4     3146.81     3298.09    353.04 o 
   8   5   4     2314.80     2301.70    411.23 o 
  -5   6   4     2923.42     2542.22    438.16 o 
  -4   6   4     3131.53     2761.14    352.28 o 
  -3   6   4       70.11       97.83    148.09 o 
  -2   6   4     1320.84     1614.74    286.86 o 
  -1   6   4     8201.61     9270.04   1219.21 o 
   0   6   4     1238.94     1475.82    345.41 o 
   1   6   4     1322.70     1198.05    175.79 o 
   2   6   4     5159.43     4257.38    329.51 o 
   3   6   4     3531.02     3123.46    338.07 o 
   4   6   4     1138.00     1051.56    178.38 o 
   5   6   4      957.85      918.60    148.69 o 
   6   6   4       55.61       48.00     72.57 o 
   7   6   4      534.20      525.17    242.61 o 
   8   6   4     1587.09     1588.32    336.54 o 
  -4   7   4     4092.19     3325.76    575.62 o 
  -3   7   4     1887.63     1818.70    521.39 o 
  -2   7   4     1830.93     2422.91    541.96 o 
   0   7   4    11892.00    12258.90    571.29 o 
   1   7   4     1243.33     1409.02    246.35 o 
   2   7   4     4662.60     4253.37    583.64 o 
   3   7   4    17442.25    14309.83   1897.31 o 
   4   7   4     2324.62     2096.19    286.34 o 
   5   7   4      106.06       99.64     88.78 o 
   6   7   4     6431.67     6184.64    459.97 o 
   7   7   4     4030.09     3865.23    357.04 o 
   8   7   4        2.31       36.15    106.17 o 
  -4   8   4      171.79      159.76    156.10 o 
  -3   8   4        9.80        9.26    239.49 o 
  -2   8   4       97.29      111.66    381.28 o 
  -1   8   4     1193.03     1456.54    766.65 o 
   0   8   4     1794.32     2093.82    380.40 o 
   1   8   4      586.07      641.14    174.33 o 
   2   8   4     1231.93     1105.77    183.13 o 
   3   8   4     8040.75     7183.86   1132.00 o 
   4   8   4     2481.11     2325.47    349.10 o 
   5   8   4      636.45      648.20    231.81 o 
   6   8   4     2840.10     2744.07    341.77 o 
   7   8   4     4552.19     4026.05    620.39 o 
   8   8   4      893.08      752.33    289.01 o 
  -3   9   4     1903.99     1870.80    527.68 o 
  -2   9   4      477.35      831.83    374.81 o 
  -1   9   4      698.68     1258.47    616.42 o 
   0   9   4     1700.23     2297.84    542.65 o 
   1   9   4     1174.01     1015.14    419.42 o 
   2   9   4      473.54      576.32    435.21 o 
   3   9   4      525.89      883.32    361.11 o 
   4   9   4        8.23       40.72    112.28 o 
   5   9   4       46.92       47.18    111.28 o 
   6   9   4       79.74       87.09    114.97 o 
   7   9   4       22.01       52.40    148.49 o 
  -2  10   4      969.40     1429.21    485.16 o 
  -1  10   4      384.81      473.30    346.47 o 
   0  10   4     4660.49     7073.91    858.63 o 
   1  10   4     5493.86     7263.05   1082.70 o 
   2  10   4      392.89      545.32    529.05 o 
   3  10   4     2054.84     2504.47    706.37 o 
   4  10   4     5314.75     6102.13    658.47 o 
   5  10   4     1639.67     1645.18    542.69 o 
   6  10   4      173.62      171.69    187.84 o 
   7  10   4     1269.10     1176.41    309.26 o 
   0  11   4      752.91     1132.62    485.67 o 
   1  11   4     2123.53     2834.88    838.61 o 
   2  11   4      223.07      239.02    339.03 o 
   3  11   4       44.45       60.54    467.58 o 
   4  11   4     3134.78     4206.59    787.04 o 
   5  11   4     3003.80     3170.90    714.31 o 
   6  11   4      361.22      241.20    216.24 o 
   3  12   4      795.90      966.79    495.67 o 
  -2  -9   5      403.13      294.95    179.13 o 
  -1  -9   5      861.05      702.24    345.69 o 
   0  -9   5     4729.28     4357.26    572.63 o 
  -4  -8   5      151.26      110.99    142.39 o 
  -3  -8   5      140.71      118.97     89.71 o 
  -2  -8   5      432.93      336.14     84.99 o 
  -1  -8   5      671.91      627.01    162.27 o 
   0  -8   5      583.70      452.12    220.90 o 
   1  -8   5      340.82      287.23    232.88 o 
   2  -8   5      217.01      141.12    173.34 o 
  -5  -7   5     1634.30     1485.63    406.18 o 
  -4  -7   5     1972.21     1931.48    307.91 o 
  -3  -7   5     3038.55     2552.25    206.35 o 
  -2  -7   5     3739.20     3177.23    240.07 o 
  -1  -7   5     2864.98     2728.82    315.62 o 
   0  -7   5     1957.62     1752.07    175.76 o 
   1  -7   5      874.46      678.17    245.45 o 
   2  -7   5     1505.33     1176.39    342.65 o 
   3  -7   5      670.91      628.30    318.93 o 
  -6  -6   5      974.09     1072.05    356.61 o 
  -5  -6   5      532.93      495.47    224.37 o 
  -4  -6   5        8.85       10.93     35.01 o 
  -3  -6   5     2698.71     2580.36    149.48 o 
  -2  -6   5     4286.82     3457.90    321.57 o 
  -1  -6   5     1146.66     1091.33    143.68 o 
   0  -6   5     2424.59     2222.54    258.34 o 
   1  -6   5     7789.39     6475.74    298.07 o 
   2  -6   5     4106.16     3743.56    557.30 o 
   3  -6   5     1613.92     1312.21    339.71 o 
   4  -6   5     2460.06     2382.86    639.64 o 
  -6  -5   5       47.01       98.35    287.31 o 
  -5  -5   5      200.17      269.29    216.61 o 
  -4  -5   5     2322.23     2695.15    398.08 o 
  -3  -5   5       60.86       68.46     45.49 o 
  -2  -5   5     1363.38     1210.50    141.99 o 
  -1  -5   5      805.05      743.70    115.30 o 
   0  -5   5     2250.91     2269.98    176.84 o 
   1  -5   5     1170.73     1025.43    156.95 o 
   2  -5   5     1810.03     1643.02    441.24 o 
   3  -5   5      107.17       97.31    154.10 o 
   4  -5   5       26.43       71.11    241.65 o 
   5  -5   5     3835.68     3565.16    823.10 o 
  -6  -4   5     1570.22     1777.10    507.19 o 
  -5  -4   5      586.49      570.98    353.94 o 
  -4  -4   5     6309.33     6364.23    510.63 o 
  -3  -4   5    20758.90    22057.79   1363.94 o 
  -2  -4   5     2727.53     2645.39    137.40 o 
  -1  -4   5     2448.45     2497.73    136.67 o 
   0  -4   5    15939.82    15735.54    640.34 o 
   1  -4   5     6674.92     6636.71    401.30 o 
   2  -4   5       20.76       63.38    140.30 o 
   3  -4   5     3860.83     4218.69    431.16 o 
   4  -4   5     5051.79     6359.70    938.52 o 
   5  -4   5       36.22       58.16     59.48 o 
   6  -4   5       45.98      117.06    242.09 o 
  -6  -3   5      119.39       48.94    141.96 o 
  -5  -3   5       88.75       72.09    145.49 o 
  -4  -3   5     1314.48     1370.61    254.70 o 
  -3  -3   5     2151.68     2160.59    215.45 o 
  -2  -3   5     1337.98     1340.30    168.57 o 
  -1  -3   5     1467.23     1592.08    124.48 o 
   0  -3   5     8833.06     8908.78    304.55 o 
   1  -3   5     8746.84     9087.29    487.56 o 
   2  -3   5     3163.12     3385.57    292.58 o 
   3  -3   5     3182.67     3142.58    346.43 o 
   4  -3   5     7407.53     6762.27    537.41 o 
   5  -3   5     3872.56     3597.46    334.99 o 
   6  -3   5      623.36      536.98    114.02 o 
  -7  -2   5     1229.65     1322.00    407.06 o 
  -6  -2   5     2572.28     2905.67    449.20 o 
  -5  -2   5      317.31      328.19    212.56 o 
  -4  -2   5      173.48      202.78    129.77 o 
  -3  -2   5     5014.63     5140.82    331.22 o 
  -2  -2   5     1122.71     1071.21    145.31 o 
  -1  -2   5       45.08       52.55     32.51 o 
   0  -2   5       21.22       25.01     34.60 o 
   1  -2   5      941.59      947.67    131.79 o 
   2  -2   5      324.71      344.78    114.15 o 
   3  -2   5     1390.66     1338.93    252.58 o 
   4  -2   5      835.78      868.08    144.60 o 
   5  -2   5      322.90      254.30     79.49 o 
   6  -2   5      855.22      714.30    131.02 o 
   7  -2   5     1024.18      816.14    256.01 o 
  -7  -1   5      301.89      287.93    271.62 o 
  -6  -1   5     5939.55     5567.47    503.18 o 
  -5  -1   5     3104.99     3750.93    579.35 o 
  -4  -1   5      345.84      485.08    328.41 o 
  -3  -1   5     8711.07     9443.99    681.91 o 
  -2  -1   5    25553.42    25878.78   1449.20 o 
  -1  -1   5     3454.57     3769.05    202.52 o 
   0  -1   5     3427.12     3657.41    133.56 o 
   1  -1   5    24719.47    24498.76    922.01 o 
   2  -1   5    13387.71    13132.68    575.69 o 
   3  -1   5       25.26       44.54     40.68 o 
   4  -1   5     2977.11     3110.42    181.73 o 
   5  -1   5     6187.53     5678.30    431.52 o 
   6  -1   5       88.47       83.82     81.68 o 
   7  -1   5        1.63       18.56     71.09 o 
  -6   0   5      359.92      377.46     92.40 o 
  -5   0   5     2000.28     2019.32    139.11 o 
  -4   0   5       36.83       36.68     34.77 o 
  -3   0   5     1086.48     1050.90    125.87 o 
  -2   0   5    15097.00    14812.14    955.65 o 
  -1   0   5      734.05      644.29    106.27 o 
   0   0   5      102.13       91.96     45.72 o 
   1   0   5    15259.12    15214.19    430.76 o 
   2   0   5    23344.88    23722.35    459.05 o 
   3   0   5      368.84      401.79     57.51 o 
   4   0   5     3394.55     3447.45    155.53 o 
   5   0   5    15732.87    16110.03    334.29 o 
   6   0   5     4824.75     4909.55    270.13 o 
   7   0   5      127.51       87.86     79.68 o 
   8   0   5     1265.30     1137.91    229.42 o 
  -6   1   5     1103.13      947.54    142.53 o 
  -5   1   5      641.36      662.27     99.24 o 
  -4   1   5     2920.20     2760.42    160.39 o 
  -3   1   5     4431.65     4341.69    190.86 o 
  -2   1   5     1229.98     1289.78     92.70 o 
  -1   1   5      217.61      219.82     87.11 o 
   0   1   5     1041.83      985.26    181.07 o 
   1   1   5      502.87      547.62    107.16 o 
   2   1   5     2484.99     2525.09    130.22 o 
   3   1   5     1720.39     1825.13    129.14 o 
   4   1   5      664.90      605.68     72.23 o 
   5   1   5     2701.43     2840.16    154.51 o 
   6   1   5     4684.16     4671.75    317.27 o 
   7   1   5      132.18      138.34     83.75 o 
   8   1   5      222.03      206.47    138.60 o 
  -6   2   5      813.84      728.67    141.24 o 
  -5   2   5     3424.95     3324.76    259.17 o 
  -4   2   5     3882.49     3642.31    276.01 o 
  -3   2   5     6418.10     6201.94    288.90 o 
  -2   2   5     8031.10     8227.74    814.63 o 
  -1   2   5    12541.31    11810.34    522.75 o 
   0   2   5    12448.52    12844.91    909.74 o 
   1   2   5    10961.87    11027.48    408.26 o 
   2   2   5    11380.30    10841.95    537.91 o 
   3   2   5     5986.98     6021.03    228.38 o 
   4   2   5     4427.78     4356.19    200.91 o 
   5   2   5     3536.87     3588.02    180.85 o 
   6   2   5     2971.72     2915.08    234.11 o 
   7   2   5      976.78      860.35    160.18 o 
   8   2   5      288.41      255.01    121.87 o 
  -6   3   5      477.63      488.86    188.16 o 
  -5   3   5     1047.34      976.56    165.20 o 
  -4   3   5     2947.94     3070.42    275.33 o 
  -3   3   5       19.01       44.03     65.86 o 
  -2   3   5       19.62       29.85    119.41 o 
  -1   3   5    14016.83    14489.08   1133.59 o 
   0   3   5     8673.36     9270.19    801.35 o 
   1   3   5      689.42      643.52    164.36 o 
   2   3   5     8668.68     8637.89    619.49 o 
   3   3   5    23168.05    23713.87    673.96 o 
   4   3   5     4102.03     4383.85    219.68 o 
   5   3   5     2485.57     2395.36    155.02 o 
   6   3   5     5919.50     6264.05    407.85 o 
   7   3   5     4393.86     4206.29    316.80 o 
   8   3   5      686.39      539.91    201.10 o 
  -6   4   5     2789.20     2807.12    446.68 o 
  -5   4   5     2424.80     2307.48    236.39 o 
  -4   4   5       10.08       20.66     88.28 o 
  -3   4   5     3523.97     3536.01    342.44 o 
  -2   4   5    10778.00     8988.88    491.51 o 
  -1   4   5      244.06      318.60    144.56 o 
   0   4   5     1306.57     1216.65    175.14 o 
   1   4   5    14038.80    12124.46   1463.36 o 
   2   4   5     4683.81     4103.92    410.85 o 
   3   4   5     7815.79     8067.99    320.24 o 
   4   4   5      874.59      871.06    113.05 o 
   5   4   5     1286.02     1284.73    193.30 o 
   6   4   5     1207.88     1169.12    170.91 o 
   7   4   5     3708.40     3874.36    383.21 o 
   8   4   5       26.12       37.92     82.79 o 
  -5   5   5     2472.46     2339.11    427.61 o 
  -4   5   5     1247.50     1301.93    217.23 o 
  -3   5   5     3251.10     3031.63    367.74 o 
  -2   5   5     7903.98     7716.20    488.68 o 
  -1   5   5     6517.75     7593.38    487.78 o 
   0   5   5     1896.67     1844.21    258.83 o 
   1   5   5     8057.21     6529.55    639.14 o 
   2   5   5    11472.58     9832.37    883.96 o 
   3   5   5     2463.34     2293.37    219.83 o 
   4   5   5     1762.73     1837.59    227.10 o 
   5   5   5    11185.61    11164.33    328.37 o 
   6   5   5     3233.54     3099.99    263.88 o 
   7   5   5       13.74       18.13    101.68 o 
   8   5   5      324.39      330.09    210.77 o 
  -5   6   5       46.64       23.63    123.86 o 
  -4   6   5       28.90       79.40    135.98 o 
  -3   6   5      294.94      363.85    259.47 o 
  -2   6   5      883.48      992.82    250.04 o 
  -1   6   5     1008.89     1173.48    236.48 o 
   0   6   5     3436.92     3588.80    311.96 o 
   1   6   5     3143.87     2952.27    352.97 o 
   2   6   5     8113.29     7719.05    630.52 o 
   3   6   5     5211.79     4356.61    685.62 o 
   4   6   5     4000.15     3817.41    294.46 o 
   5   6   5     4579.74     4413.18    290.91 o 
   6   6   5     4842.83     4837.63    442.80 o 
   7   6   5     2099.23     2135.81    305.14 o 
   8   6   5      873.21      828.75    198.75 o 
  -4   7   5     1720.46     1496.84    335.55 o 
  -3   7   5      275.75      324.90    254.10 o 
  -2   7   5     1086.94     1635.08    445.98 o 
  -1   7   5     4010.51     5110.16    882.64 o 
   0   7   5      303.91      378.46    197.09 o 
   1   7   5        2.67       31.10    157.08 o 
   2   7   5     1525.03     1307.42    215.04 o 
   3   7   5      749.82      629.06    143.29 o 
   4   7   5      818.93      716.15    174.71 o 
   5   7   5      212.38      208.38     96.38 o 
   6   7   5      101.13      117.56    143.10 o 
   7   7   5      331.08      298.74    165.73 o 
   8   7   5     1411.25     1295.40    286.16 o 
  -3   8   5      610.26      951.60    451.05 o 
  -2   8   5      443.18      756.58    363.49 o 
  -1   8   5     7827.28    11005.15   4976.94 o 
   0   8   5     8232.75     9344.09   1197.07 o 
   1   8   5      319.74      270.88    129.56 o 
   2   8   5     4323.21     4128.61    463.16 o 
   3   8   5     8447.08     6337.89   1084.10 o 
   4   8   5     1577.54     1514.17    412.34 o 
   5   8   5      153.76      184.72    144.67 o 
   6   8   5     3735.40     3843.74    429.86 o 
   7   8   5     2006.72     1713.90    343.75 o 
   8   8   5       18.79       35.48    119.48 o 
  -2   9   5       58.38      127.60    277.61 o 
  -1   9   5     1137.60     1458.42    454.19 o 
   0   9   5     3373.81     4106.66    730.01 o 
   1   9   5      201.74      310.39    368.50 o 
   2   9   5      325.66      304.37    396.71 o 
   3   9   5     9874.09    11949.10   5402.75 o 
   4   9   5     8345.63     9402.58    883.57 o 
   5   9   5      370.70      330.80    262.90 o 
   6   9   5     1719.83     1772.89    313.65 o 
   7   9   5     5070.36     4853.48    766.92 o 
  -1  10   5      521.94      956.73    400.86 o 
   0  10   5      327.22      427.71    413.32 o 
   1  10   5      749.38     1091.76    502.93 o 
   2  10   5      575.71      941.21    671.42 o 
   3  10   5       11.52      115.13    378.36 o 
   4  10   5      431.99      508.76    305.53 o 
   5  10   5      240.83      180.73    194.54 o 
   6  10   5        1.62       36.83    138.78 o 
   7  10   5      478.21      418.72    234.16 o 
   0  11   5     2839.57     3906.05    916.53 o 
   1  11   5     3203.92     4071.15   1045.14 o 
   2  11   5      923.03     1326.28    835.63 o 
   3  11   5     1580.68     1913.00    774.65 o 
   4  11   5     2475.24     3217.37    690.72 o 
   5  11   5     1175.53     1109.02    475.09 o 
   6  11   5      577.51      466.12    314.79 o 
   3  12   5      277.46      342.01    400.37 o 
  -3  -8   6     1799.23     1769.88    414.63 o 
  -2  -8   6      310.23      233.87    125.46 o 
  -1  -8   6     1550.85     1246.61    329.06 o 
   0  -8   6     4140.00     3043.25    634.07 o 
   1  -8   6     1626.95     1241.07    372.67 o 
  -4  -7   6      131.31      106.21    168.43 o 
  -3  -7   6      309.73      299.31     93.78 o 
  -2  -7   6      476.28      405.46     89.78 o 
  -1  -7   6     1254.26     1060.77    144.01 o 
   0  -7   6     1359.31     1064.77    261.39 o 
   1  -7   6     1616.44     1206.82    374.73 o 
   2  -7   6       81.56       90.17    177.71 o 
   3  -7   6       61.87       59.27    158.37 o 
  -5  -6   6     2567.09     2614.29    559.74 o 
  -4  -6   6     4089.69     4143.10    863.94 o 
  -3  -6   6      729.62      726.81     94.94 o 
  -2  -6   6     2356.91     2097.36    173.20 o 
  -1  -6   6     5529.70     5556.84    452.46 o 
   0  -6   6     1613.77     1499.69    157.79 o 
   1  -6   6      707.17      568.75    246.15 o 
   2  -6   6     3239.24     2934.34    444.77 o 
   3  -6   6     1815.80     1852.63    526.76 o 
   4  -6   6       12.08       17.49    150.45 o 
  -5  -5   6      289.15      297.98    216.45 o 
  -4  -5   6      209.70      183.06    161.82 o 
  -3  -5   6     2028.14     1956.89    108.94 o 
  -2  -5   6     2849.96     2710.67    179.61 o 
  -1  -5   6     1291.65     1230.42    148.14 o 
   0  -5   6     3249.09     3276.06    299.90 o 
   1  -5   6     4790.88     4514.01    426.88 o 
   2  -5   6     3495.11     3335.09    484.65 o 
   3  -5   6     2754.60     2678.90    455.45 o 
   4  -5   6     2589.85     2307.49    584.01 o 
   5  -5   6     1407.22     1281.01    407.70 o 
  -6  -4   6       12.03       57.67    211.08 o 
  -5  -4   6      103.77      135.45    224.04 o 
  -4  -4   6     3789.36     3770.58    507.49 o 
  -3  -4   6      364.36      311.21    113.14 o 
  -2  -4   6      697.07      684.79     89.21 o 
  -1  -4   6       23.37       30.98     38.14 o 
   0  -4   6     1004.02     1059.44    120.58 o 
   1  -4   6     1196.17     1256.92    188.86 o 
   2  -4   6     1803.36     1620.53    288.20 o 
   3  -4   6       16.58       35.08    153.63 o 
   4  -4   6      201.47      186.44    249.12 o 
   5  -4   6     2363.24     2313.70    595.90 o 
   6  -4   6      810.86      794.14    411.63 o 
  -6  -3   6     1287.92     1506.83    442.83 o 
  -5  -3   6      294.54      274.48    212.95 o 
  -4  -3   6     5802.48     6319.43    626.13 o 
  -3  -3   6     9671.39     9635.75    672.42 o 
  -2  -3   6     1130.68     1083.26    169.31 o 
  -1  -3   6     2962.54     3172.61    161.11 o 
   0  -3   6    16990.04    18034.98    880.45 o 
   1  -3   6     4845.40     4647.69    389.96 o 
   2  -3   6       15.42       47.20    107.41 o 
   3  -3   6     2735.72     3148.53    343.17 o 
   4  -3   6     4814.50     5350.73    577.40 o 
   5  -3   6        8.94       53.48    217.49 o 
   6  -3   6        0.90       38.82    196.75 o 
  -6  -2   6      766.21      763.01    292.14 o 
  -5  -2   6       46.26       28.09    191.90 o 
  -4  -2   6      433.38      580.24    262.91 o 
  -3  -2   6     6031.11     6339.79    507.67 o 
  -2  -2   6     1014.42      945.82    293.88 o 
  -1  -2   6      730.91      779.47    110.92 o 
   0  -2   6    10487.68    11042.51    480.03 o 
   1  -2   6    17305.83    18081.23    501.53 o 
   2  -2   6     1264.75     1191.06    215.20 o 
   3  -2   6     5169.12     5142.68    320.35 o 
   4  -2   6    14827.84    15891.92    824.18 o 
   5  -2   6     3607.08     3463.35    238.64 o 
   6  -2   6      156.96      126.13     69.47 o 
   7  -2   6     1942.60     1885.92    486.28 o 
  -6  -1   6     1321.33     1260.65    413.04 o 
  -5  -1   6     1777.27     1865.52    405.20 o 
  -4  -1   6      842.62     1013.88    345.69 o 
  -3  -1   6      562.00      668.24    269.63 o 
  -2  -1   6      113.89      321.03    185.62 o 
  -1  -1   6      234.23      250.11     43.49 o 
   0  -1   6      104.43      129.26     43.74 o 
   1  -1   6      282.53      274.74     50.68 o 
   2  -1   6      215.02      246.04     86.53 o 
   3  -1   6       12.00       31.59     87.18 o 
   4  -1   6      782.64      855.17    144.73 o 
   5  -1   6     1480.58     1253.09    205.02 o 
   6  -1   6      373.92      280.48    137.73 o 
   7  -1   6      757.10      648.31    144.24 o 
  -6   0   6     3677.10     4348.38    969.39 o 
  -5   0   6     2265.60     2582.04    479.77 o 
  -4   0   6      690.76      635.63    265.38 o 
  -3   0   6     7294.78     7294.82    566.40 o 
  -2   0   6    15416.92    15799.90    925.76 o 
  -1   0   6     4675.98     4747.83    190.37 o 
   0   0   6     2689.89     2791.47    140.72 o 
   1   0   6    22032.51    21077.23   1460.65 o 
   2   0   6     9776.98    10684.46    374.58 o 
   3   0   6     1189.84     1299.97     90.68 o 
   4   0   6     1706.72     1670.73    182.15 o 
   5   0   6     4100.28     4043.69    268.58 o 
   6   0   6      356.83      297.26     79.62 o 
   7   0   6        4.35       14.11     74.47 o 
  -6   1   6      857.70      989.99    383.88 o 
  -5   1   6      964.75     1032.97    108.47 o 
  -4   1   6       90.24      107.26     42.48 o 
  -3   1   6      411.10      392.25     75.17 o 
  -2   1   6    14863.17    14475.13    410.48 o 
  -1   1   6     3643.00     3660.09    177.32 o 
   0   1   6       29.77       42.72     40.02 o 
   1   1   6    12028.15    12132.82    525.10 o 
   2   1   6    21020.33    20526.81    665.18 o 
   3   1   6      739.20      790.02     82.13 o 
   4   1   6     2391.38     2261.47    141.35 o 
   5   1   6    15974.70    16454.69    378.63 o 
   6   1   6     5558.20     5516.62    293.39 o 
   7   1   6      126.58      120.84     62.95 o 
   8   1   6     1715.29     1561.47    279.05 o 
  -5   2   6       62.92       44.37     48.56 o 
  -4   2   6     3436.95     3262.38    208.61 o 
  -3   2   6     6584.43     6518.53    309.71 o 
  -2   2   6       37.44       39.68     44.29 o 
  -1   2   6      107.52      105.66     61.63 o 
   0   2   6     5145.21     5294.62    284.63 o 
   1   2   6      386.16      362.89     73.03 o 
   2   2   6     6490.03     6196.62    394.72 o 
   3   2   6        9.57       29.17     50.92 o 
   4   2   6      578.53      565.80    100.75 o 
   5   2   6      885.64      788.21    123.13 o 
   6   2   6     2077.21     2145.27    183.99 o 
   7   2   6       17.44       21.27     83.34 o 
   8   2   6      400.39      365.50    194.23 o 
  -5   3   6     1651.92     1558.26    168.75 o 
  -4   3   6     2106.27     1930.65    184.79 o 
  -3   3   6     1103.65     1117.82    178.49 o 
  -2   3   6     5324.26     5217.48   1167.17 o 
  -1   3   6     5433.80     5264.92    339.62 o 
   0   3   6     9828.90     9266.21    437.07 o 
   1   3   6    12943.79    12532.99    659.71 o 
   2   3   6     6751.43     6333.19    813.13 o 
   3   3   6     2384.42     2406.87    153.17 o 
   4   3   6     8245.67     8479.53    301.13 o 
   5   3   6     1764.38     1666.40    128.59 o 
   6   3   6      271.35      240.65    107.66 o 
   7   3   6      285.52      250.71    116.76 o 
   8   3   6     1402.56     1179.06    343.60 o 
  -5   4   6      129.93      143.59    134.53 o 
  -4   4   6     1008.28      937.77    165.25 o 
  -3   4   6     1675.72     1505.39    236.30 o 
  -2   4   6     1756.77     1791.24    375.78 o 
  -1   4   6     5800.95     5641.26    372.40 o 
   0   4   6     4642.85     5051.15    783.93 o 
   1   4   6     3308.36     3547.97    504.63 o 
   2   4   6     5906.58     4892.48    725.23 o 
   3   4   6    10972.98    10930.60   1034.29 o 
   4   4   6     6087.21     6193.69    258.80 o 
   5   4   6     3465.69     3567.87    194.57 o 
   6   4   6     7152.91     6845.04    438.96 o 
   7   4   6     3290.83     3176.78    350.88 o 
   8   4   6     1276.75     1094.65    340.57 o 
  -5   5   6     1591.31     1536.46    313.77 o 
  -4   5   6        5.35       36.30     81.95 o 
  -3   5   6     1332.50     1162.80    285.33 o 
  -2   5   6     9452.79    10502.61    789.60 o 
  -1   5   6        7.52       32.12    137.61 o 
   0   5   6      375.76      378.36    152.78 o 
   1   5   6     3163.30     2797.74    279.85 o 
   2   5   6     1385.54     1150.75    178.11 o 
   3   5   6     3571.88     3371.73    441.15 o 
   4   5   6      152.26      148.16     68.09 o 
   5   5   6      567.42      580.12    120.54 o 
   6   5   6     1003.72     1007.31    198.06 o 
   7   5   6     3038.88     3074.54    502.30 o 
   8   5   6      159.87      166.70    129.68 o 
  -4   6   6      320.37      262.48    175.92 o 
  -3   6   6     1530.40     1088.00    338.59 o 
  -2   6   6     8901.81    10804.48    924.65 o 
  -1   6   6     5547.65     5951.37    611.85 o 
   0   6   6      267.51      332.47    154.92 o 
   1   6   6     9898.24     9745.53   1157.96 o 
   2   6   6    17192.38    14073.36   1723.99 o 
   3   6   6     1666.41     1569.06    299.07 o 
   4   6   6      278.53      245.22    104.56 o 
   5   6   6     8698.95     7941.84    521.92 o 
   6   6   6     3554.89     3499.68    344.17 o 
   7   6   6      215.65      209.63    146.36 o 
   8   6   6      167.41      137.39    114.35 o 
  -4   7   6       10.84       24.74    118.26 o 
  -3   7   6       49.93       70.28    209.48 o 
  -2   7   6     1338.29     1787.21    483.74 o 
  -1   7   6     3219.35     3429.10    657.01 o 
   0   7   6      730.53      749.26    211.98 o 
   1   7   6     2594.12     2466.28    265.03 o 
   2   7   6     7515.54     6628.29    750.75 o 
   3   7   6     4870.99     4485.70    900.98 o 
   4   7   6      726.84      595.13    162.00 o 
   5   7   6     4163.98     4380.68    442.44 o 
   6   7   6     5489.07     5531.10    453.56 o 
   7   7   6     1318.44     1123.48    238.05 o 
   8   7   6     1210.14     1043.57    270.97 o 
  -3   8   6      238.57      377.38    317.70 o 
  -2   8   6      698.85     1002.85    397.20 o 
  -1   8   6     2981.99     3838.57    689.97 o 
   0   8   6      839.25      825.37    377.78 o 
   1   8   6      160.54      236.37    365.45 o 
   2   8   6      474.86      702.70    537.11 o 
   3   8   6      504.95      573.17    345.93 o 
   4   8   6      368.05      484.00    294.31 o 
   5   8   6      107.97       91.22    131.39 o 
   6   8   6      128.52      116.03    132.28 o 
   7   8   6      334.07      326.27    163.00 o 
   8   8   6      211.19      253.35    158.71 o 
  -2   9   6      876.87     1228.34    480.90 o 
  -1   9   6     3949.11     5702.58    755.52 o 
   0   9   6     3080.55     4412.86    803.75 o 
   1   9   6      717.16      924.15    506.33 o 
   2   9   6     2571.18     2981.40    604.49 o 
   3   9   6     6748.56     7909.27    955.72 o 
   4   9   6     1699.07     2052.70    522.26 o 
   5   9   6      444.27      551.07    390.92 o 
   6   9   6     1362.13     1409.98    281.49 o 
   7   9   6     1037.00     1054.25    298.58 o 
  -1  10   6      525.26     1050.27    466.01 o 
   0  10   6     2805.90     3690.49    946.87 o 
   1  10   6      174.68      140.96    207.57 o 
   2  10   6      345.86      375.69    488.52 o 
   3  10   6     4409.32     4634.01    750.76 o 
   4  10   6     2500.60     3306.93    499.55 o 
   5  10   6       71.44       75.44    138.42 o 
   6  10   6     2717.41     2322.68    618.00 o 
   0  11   6       12.14       59.82    258.08 o 
   1  11   6      139.46      113.25    295.26 o 
   2  11   6      951.32     1294.34    742.77 o 
   3  11   6        0.24       18.67    287.36 o 
   4  11   6      444.11      557.59    460.02 o 
   5  11   6       94.92      128.15    210.83 o 
  -3  -7   7     2206.37     2151.81    445.52 o 
  -2  -7   7      523.51      481.26    157.36 o 
  -1  -7   7     1829.66     1772.66    435.46 o 
   0  -7   7     3539.68     3276.51    722.11 o 
   1  -7   7     1652.28     1356.38    386.03 o 
   2  -7   7      750.63      632.88    344.56 o 
  -4  -6   7       62.84       71.82    102.73 o 
  -3  -6   7      375.09      484.42    187.78 o 
  -2  -6   7      159.22      166.40     61.11 o 
  -1  -6   7      892.66      863.11     96.24 o 
   0  -6   7      789.62      792.08    194.89 o 
   1  -6   7     1211.17      988.34    248.79 o 
   2  -6   7       43.28       36.64    117.79 o 
   3  -6   7      487.33      324.66    227.15 o 
  -5  -5   7     3363.24     3654.24    738.97 o 
  -4  -5   7     3646.80     3675.57    786.27 o 
  -3  -5   7      645.92      595.89    135.44 o 
  -2  -5   7     1243.67     1182.91     96.19 o 
  -1  -5   7     6946.10     7597.86    322.03 o 
   0  -5   7     1793.74     1888.07    161.40 o 
   1  -5   7       79.16       73.96     92.72 o 
   2  -5   7     2906.80     2476.14    404.91 o 
   3  -5   7     3306.89     3206.43    452.09 o 
   4  -5   7        6.57       44.50    210.33 o 
  -5  -4   7      400.49      452.39    280.08 o 
  -4  -4   7     1444.49     1547.03    305.47 o 
  -3  -4   7      754.34      836.20    430.88 o 
  -2  -4   7     3338.98     3111.75    181.55 o 
  -1  -4   7     7910.09     8164.56    447.03 o 
   0  -4   7     5462.52     5806.82    356.55 o 
   1  -4   7     1138.77     1266.56    237.64 o 
   2  -4   7     3764.51     3894.97    341.44 o 
   3  -4   7     5957.87     6336.20    736.13 o 
   4  -4   7     1856.78     1768.49    350.10 o 
   5  -4   7      856.60      824.89    412.79 o 
  -5  -3   7      114.39      162.93    247.19 o 
  -4  -3   7     1632.08     1949.10    378.28 o 
  -3  -3   7      329.82      327.44    220.18 o 
  -2  -3   7      127.19      128.93    111.45 o 
  -1  -3   7     1853.85     2031.77    122.04 o 
   0  -3   7      922.25      959.89    146.57 o 
   1  -3   7      848.52      860.60    189.42 o 
   2  -3   7     1003.30      974.83    218.01 o 
   3  -3   7       96.64       67.45     74.30 o 
   4  -3   7      590.80      602.71    348.96 o 
   5  -3   7     1041.06      982.39    308.40 o 
   6  -3   7      966.07      921.89    284.18 o 
  -5  -2   7      445.63      468.92    239.82 o 
  -4  -2   7     5075.99     5456.33    657.85 o 
  -3  -2   7     6821.43     7399.69    789.44 o 
  -2  -2   7     1251.38     1340.79    261.46 o 
  -1  -2   7     1270.16     1297.69     97.27 o 
   0  -2   7    12649.22    13399.93    390.27 o 
   1  -2   7     3230.32     3351.66     91.40 o 
   2  -2   7       31.67       47.76     73.96 o 
   3  -2   7     2579.55     2681.12    290.77 o 
   4  -2   7     4734.80     4508.76    517.12 o 
   5  -2   7       27.29       32.26    140.42 o 
   6  -2   7       79.42       84.95    142.87 o 
  -6  -1   7      288.59      299.23    227.37 o 
  -5  -1   7       50.01       58.85    154.50 o 
  -4  -1   7      604.64      691.13    413.65 o 
  -3  -1   7     7728.18     8253.86    885.88 o 
  -2  -1   7     1665.44     1729.86    278.60 o 
  -1  -1   7       54.62       74.49     38.10 o 
   0  -1   7    12117.80    12911.58    382.37 o 
   1  -1   7    13857.36    14333.33    433.90 o 
   2  -1   7     1023.95     1057.58    191.58 o 
   3  -1   7     3218.17     3278.33    261.46 o 
   4  -1   7    13290.22    12370.24   1480.08 o 
   5  -1   7     3632.65     3562.37    243.31 o 
   6  -1   7      392.57      341.38     97.39 o 
   7  -1   7     2303.08     2176.88    526.22 o 
  -6   0   7      195.12      164.78    217.38 o 
  -5   0   7      812.29      929.80    314.79 o 
  -4   0   7     1596.25     1368.21    675.13 o 
  -3   0   7       52.00       56.86    101.92 o 
  -2   0   7       21.04       57.19    187.75 o 
  -1   0   7     1017.16     1049.15    138.88 o 
   0   0   7      420.82      430.32     66.99 o 
   1   0   7     1497.94     1461.00    163.58 o 
   2   0   7        2.86       33.60     32.41 o 
   3   0   7       27.70       29.44     52.99 o 
   4   0   7     1755.25     1818.17    122.65 o 
   5   0   7     3248.36     3486.32    235.76 o 
   6   0   7       86.41       77.70     58.65 o 
   7   0   7      562.04      524.07    136.83 o 
  -5   1   7     2367.55     2311.10    575.26 o 
  -4   1   7     1076.39      988.54     94.60 o 
  -3   1   7     5741.51     5603.58    297.68 o 
  -2   1   7     8009.46     7625.99    219.00 o 
  -1   1   7     6839.30     6943.96    255.01 o 
   0   1   7     5049.29     5140.85    255.21 o 
   1   1   7     3480.72     3480.23    238.73 o 
   2   1   7     3339.17     3654.39    200.16 o 
   3   1   7     3590.87     3604.56    180.31 o 
   4   1   7     1495.91     1505.00    115.53 o 
   5   1   7      542.36      539.27     94.96 o 
   6   1   7      787.96      726.45    216.12 o 
   7   1   7      301.94      258.93    130.17 o 
  -5   2   7     1458.35     1469.70    480.10 o 
  -4   2   7        0.87       13.22     41.09 o 
  -3   2   7      262.24      213.87     61.24 o 
  -2   2   7     8215.13     7470.62    463.64 o 
  -1   2   7     3734.23     3541.42    215.49 o 
   0   2   7       64.39       84.19     61.20 o 
   1   2   7    12448.28    12618.36    531.72 o 
   2   2   7    21001.58    19354.05   1713.98 o 
   3   2   7     2798.60     2740.94    174.88 o 
   4   2   7     2304.44     2333.79    158.77 o 
   5   2   7    13520.57    13347.84    709.10 o 
   6   2   7     3912.55     3705.71    235.15 o 
   7   2   7      994.67      860.50    135.39 o 
   8   2   7     2438.44     2023.54    342.18 o 
  -5   3   7       43.93       30.32    210.92 o 
  -4   3   7     1610.02     1629.55    168.24 o 
  -3   3   7     4229.79     4032.47    288.06 o 
  -2   3   7      326.99      246.70     95.39 o 
  -1   3   7      103.35      128.40     82.57 o 
   0   3   7     5620.90     5220.19    297.20 o 
   1   3   7      277.18      301.39     87.59 o 
   2   3   7     5756.28     5013.08    662.45 o 
   3   3   7        9.44       38.18     55.69 o 
   4   3   7     1091.50     1025.34    177.45 o 
   5   3   7     2855.06     2785.34    178.83 o 
   6   3   7     4760.60     4453.84    271.76 o 
   7   3   7       20.71       29.59     64.35 o 
   8   3   7       16.05       45.91    156.36 o 
  -5   4   7      717.30      661.23    294.25 o 
  -4   4   7     1921.20     1890.64    192.16 o 
  -3   4   7     7072.58     7432.38    446.49 o 
  -2   4   7     4636.44     4326.93    551.20 o 
  -1   4   7     1154.08     1163.64    179.39 o 
   0   4   7     7479.78     7583.13    508.69 o 
   1   4   7    12624.59    12343.38    551.38 o 
   2   4   7     2034.38     2017.43    248.42 o 
   3   4   7     2186.41     2275.27    195.38 o 
   4   4   7     8855.84     8793.04    339.78 o 
   5   4   7     2594.74     2333.56    165.26 o 
   6   4   7       57.85       62.80     63.10 o 
   7   4   7      787.12      711.55    209.45 o 
   8   4   7      765.34      634.08    297.62 o 
  -4   5   7      397.43      387.74    127.35 o 
  -3   5   7      240.38      262.74    137.42 o 
  -2   5   7     1445.18     1669.34    300.58 o 
  -1   5   7     1457.48     1450.78    215.26 o 
   0   5   7     2692.72     2461.76    323.91 o 
   1   5   7     3215.71     2847.57    218.08 o 
   2   5   7     5974.50     5243.64    566.19 o 
   3   5   7     2167.78     1954.63    217.27 o 
   4   5   7     3722.22     3883.29    249.19 o 
   5   5   7     6244.09     6544.98    473.10 o 
   6   5   7     3506.67     3255.65    252.53 o 
   7   5   7     1973.54     1910.95    353.66 o 
   8   5   7     2289.90     2019.90    441.43 o 
  -4   6   7       63.62       71.47    142.45 o 
  -3   6   7     1022.89      746.95    307.14 o 
  -2   6   7     3402.20     3952.52    375.97 o 
  -1   6   7      153.18      221.63    133.22 o 
   0   6   7      200.28      266.05    126.18 o 
   1   6   7      680.96      612.65    179.57 o 
   2   6   7      416.46      442.13    195.55 o 
   3   6   7     2448.82     2000.89    233.73 o 
   4   6   7     1078.15     1027.84    168.73 o 
   5   6   7        3.15       11.90     78.91 o 
   6   6   7      584.85      685.34    188.93 o 
   7   6   7     1104.40     1227.25    264.55 o 
   8   6   7      346.15      339.47    184.37 o 
  -3   7   7      489.55      629.30    297.77 o 
  -2   7   7     6175.77     9516.62    931.68 o 
  -1   7   7     3650.38     4516.77    687.33 o 
   0   7   7      430.31      459.42    177.77 o 
   1   7   7     4262.16     4351.94    935.24 o 
   2   7   7    12871.48     9328.88   1279.28 o 
   3   7   7      962.97      720.13    186.22 o 
   4   7   7      688.14      696.08    163.18 o 
   5   7   7     5405.65     5623.14    525.02 o 
   6   7   7     2266.82     2161.20    319.25 o 
   7   7   7       28.71       66.52    140.74 o 
   8   7   7      242.64      208.22    170.98 o 
  -3   8   7        4.78       35.84    220.86 o 
  -2   8   7     1268.06     1792.71    582.76 o 
  -1   8   7     1994.81     2637.89    563.33 o 
   0   8   7       61.72      138.29    465.27 o 
   1   8   7     1444.33     1415.50    769.93 o 
   2   8   7     8380.12     9857.35   1186.72 o 
   3   8   7     3442.41     3325.65    558.52 o 
   4   8   7      135.84      170.87    186.21 o 
   5   8   7     4277.74     4663.82    595.36 o 
   6   8   7     6097.39     6237.25    482.66 o 
   7   8   7      565.90      550.81    213.73 o 
  -2   9   7      410.38      887.19    571.20 o 
  -1   9   7      290.15      592.43    444.27 o 
   0   9   7      294.63      407.35    467.92 o 
   1   9   7      319.52      386.19    392.46 o 
   2   9   7       42.50       78.91    271.47 o 
   3   9   7       64.48       40.87    229.61 o 
   4   9   7       30.07       28.03    179.82 o 
   5   9   7      448.86      547.07    345.38 o 
   6   9   7     1137.50     1056.74    337.29 o 
   7   9   7      295.64      224.16    177.96 o 
  -1  10   7     2397.19     3424.49    832.98 o 
   0  10   7     2478.06     3385.54    950.98 o 
   1  10   7     1084.55     1242.03    673.93 o 
   2  10   7     2017.91     2169.71    584.90 o 
   3  10   7     3581.52     4261.12    733.34 o 
   4  10   7     1024.85      991.60    394.72 o 
   5  10   7     1594.69     1763.82    447.08 o 
   6  10   7     2855.62     2722.61    651.05 o 
   1  11   7      186.55      128.87    393.26 o 
   2  11   7      377.51      609.90    566.87 o 
   3  11   7     2916.53     3645.95    923.86 o 
   4  11   7     1985.66     2103.01    634.49 o 
   5  11   7      241.21      277.91    229.10 o 
  -3  -6   8     1382.33     1467.89    347.54 o 
  -2  -6   8      983.80      941.84    244.50 o 
  -1  -6   8     1659.21     1537.96    348.86 o 
   0  -6   8     2215.88     1976.33    462.52 o 
   1  -6   8     1585.19     1444.73    368.85 o 
   2  -6   8     2050.40     1902.68    458.97 o 
  -3  -5   8      202.51      238.14    180.34 o 
  -2  -5   8      589.29      588.66     72.05 o 
  -1  -5   8      107.87      136.08     67.06 o 
   0  -5   8      968.04      954.26    170.33 o 
   1  -5   8      778.13      696.35    157.46 o 
   2  -5   8        1.43       23.42    123.58 o 
   3  -5   8      307.17      244.50    218.43 o 
  -4  -4   8     2815.14     3259.32    654.36 o 
  -3  -4   8      298.88      282.13    167.19 o 
  -2  -4   8      831.92      946.93    234.89 o 
  -1  -4   8     7571.84     8119.05    433.91 o 
   0  -4   8     1108.80     1148.10    122.00 o 
   1  -4   8      138.60      105.85     85.01 o 
   2  -4   8     2487.84     2256.73    363.12 o 
   3  -4   8     3170.91     2950.75    403.91 o 
   4  -4   8       68.08       51.87    120.46 o 
  -5  -3   8      780.06      937.56    320.41 o 
  -4  -3   8     2581.52     2758.78    642.43 o 
  -3  -3   8      751.35      828.92    266.40 o 
  -2  -3   8      319.49      374.94    176.88 o 
  -1  -3   8     6889.48     7500.29    307.37 o 
   0  -3   8     6388.92     6603.24    391.54 o 
   1  -3   8     2045.97     2209.46    227.24 o 
   2  -3   8     3658.72     3688.21    310.75 o 
   3  -3   8     8133.87     8169.02    618.29 o 
   4  -3   8     1954.92     1970.14    350.07 o 
   5  -3   8      367.78      334.53    205.48 o 
  -5  -2   8      268.83      325.63    299.37 o 
  -4  -2   8      306.81      401.15    205.06 o 
  -3  -2   8      177.25      152.54    172.79 o 
  -2  -2   8       20.99       26.13    119.12 o 
  -1  -2   8       30.02       32.47     37.57 o 
   0  -2   8       99.86      106.15     53.79 o 
   1  -2   8       17.54       29.24     27.28 o 
   2  -2   8      269.69      216.02    100.95 o 
   3  -2   8     1141.48     1019.21    168.50 o 
   4  -2   8     1319.61     1234.55    288.26 o 
   5  -2   8      630.83      541.09    223.63 o 
   6  -2   8     1142.22     1058.00    332.03 o 
  -5  -1   8      410.66      344.62    251.80 o 
  -4  -1   8     5108.06     5860.60    599.64 o 
  -3  -1   8     6736.25     8496.09    763.17 o 
  -2  -1   8      762.11      856.78    274.99 o 
  -1  -1   8     1858.67     1880.88     97.32 o 
   0  -1   8     6950.90     7402.81    229.90 o 
   1  -1   8     3698.09     3873.00    157.88 o 
   2  -1   8      358.05      396.73    131.76 o 
   3  -1   8     2821.70     3089.14    309.17 o 
   4  -1   8     2542.40     2496.41    352.36 o 
   5  -1   8      304.05      285.99    218.18 o 
   6  -1   8      105.69      129.53    147.90 o 
  -5   0   8       95.11      122.52    289.84 o 
  -4   0   8      387.92      484.16    246.14 o 
  -3   0   8     4051.24     4512.74    549.94 o 
  -2   0   8     1173.67     1124.90    347.45 o 
  -1   0   8      271.86      235.85     56.97 o 
   0   0   8    13498.92    14511.34    294.57 o 
   1   0   8    11955.13    12802.11    346.33 o 
   2   0   8      697.41      685.40     98.13 o 
   3   0   8     3080.27     3057.66    119.49 o 
   4   0   8    14245.83    14771.41    647.60 o 
   5   0   8     2271.08     2278.90    170.11 o 
   6   0   8      110.24      117.87    116.27 o 
  -5   1   8      836.48      814.95    400.93 o 
  -4   1   8     1762.69     1619.52    355.65 o 
  -3   1   8      121.65      137.82    167.91 o 
  -2   1   8        1.47       11.75     35.11 o 
  -1   1   8     2260.42     2177.12    130.54 o 
   0   1   8       40.74       35.23     62.37 o 
   1   1   8     3049.95     3258.31    209.88 o 
   2   1   8        7.54       39.34     68.09 o 
   3   1   8     1050.06     1086.37    116.08 o 
   4   1   8     2589.08     2650.25    197.85 o 
   5   1   8     3192.99     3274.27    258.85 o 
   6   1   8       24.94       37.09     52.38 o 
   7   1   8      436.75      405.17    135.09 o 
  -5   2   8     1059.05     1134.26    393.30 o 
  -4   2   8     2760.92     2533.25    177.81 o 
  -3   2   8     2410.31     2202.35    134.42 o 
  -2   2   8     3018.67     2657.11    195.10 o 
  -1   2   8     5525.49     5191.62    225.78 o 
   0   2   8     7864.19     7837.31    379.32 o 
   1   2   8     2542.31     2701.69    190.73 o 
   2   2   8     2611.91     2627.10    185.75 o 
   3   2   8     4082.02     4222.95    201.87 o 
   4   2   8     1594.91     1619.81    151.97 o 
   5   2   8        9.54       31.38     71.63 o 
   6   2   8      881.87      856.38    234.54 o 
   7   2   8      993.15      860.49    233.50 o 
  -5   3   8      690.85      724.66    450.03 o 
  -4   3   8       16.67       15.95     75.86 o 
  -3   3   8      762.44      743.36    223.02 o 
  -2   3   8     1980.41     1664.65    225.78 o 
  -1   3   8     1603.20     1490.53    158.06 o 
   0   3   8     1089.91     1072.25    173.19 o 
   1   3   8     7270.53     6987.87    307.83 o 
   2   3   8     8222.08     8708.68    404.64 o 
   3   3   8     4267.77     4371.87    242.43 o 
   4   3   8     4366.37     4419.40    218.50 o 
   5   3   8     5432.74     5296.37    360.85 o 
   6   3   8     3364.23     3149.60    274.56 o 
   7   3   8      723.34      631.11    135.88 o 
   8   3   8      566.05      504.23    233.21 o 
  -4   4   8     1114.44     1025.89    201.35 o 
  -3   4   8     2914.85     3097.42    259.80 o 
  -2   4   8      370.57      308.79    113.08 o 
  -1   4   8     2708.00     2592.32    282.25 o 
   0   4   8     2144.71     2144.62    274.06 o 
   1   4   8      463.36      564.47    178.21 o 
   2   4   8     4167.79     3882.88    554.53 o 
   3   4   8      150.69      108.69     72.98 o 
   4   4   8      839.32      844.13    161.24 o 
   5   4   8     2754.74     2836.17    252.07 o 
   6   4   8     2968.22     2690.40    268.35 o 
   7   4   8      261.37      197.94    103.83 o 
   8   4   8      915.28      618.94    298.78 o 
  -4   5   8     1271.78     1094.28    245.09 o 
  -3   5   8     5549.09     5273.06    307.12 o 
  -2   5   8     1988.04     2055.05    243.95 o 
  -1   5   8     2579.52     2681.58    342.76 o 
   0   5   8     9724.45     9192.28   1539.21 o 
   1   5   8    11238.16    10188.07    555.96 o 
   2   5   8      362.58      353.34    137.43 o 
   3   5   8     1278.19     1215.08    163.33 o 
   4   5   8     7718.03     7492.68    536.25 o 
   5   5   8     2293.51     2292.32    222.59 o 
   6   5   8       86.40      117.49     87.13 o 
   7   5   8      539.69      495.68    327.11 o 
   8   5   8     1734.52     1572.71    439.10 o 
  -3   6   8      467.32      364.77    256.00 o 
  -2   6   8     1263.68     1286.72    215.85 o 
  -1   6   8      617.64      660.99    186.30 o 
   0   6   8     1152.72     1100.65    241.46 o 
   1   6   8     5884.65     5520.26    431.05 o 
   2   6   8     3308.43     2904.16    379.81 o 
   3   6   8     1404.32     1172.37    212.78 o 
   4   6   8     6034.98     5644.35    801.80 o 
   5   6   8     5889.30     5634.89    625.76 o 
   6   6   8      710.42      740.23    375.42 o 
   7   6   8     1198.12     1202.85    302.79 o 
   8   6   8     2903.56     2706.18    443.96 o 
  -3   7   8      412.47      295.08    245.05 o 
  -2   7   8      660.87      891.62    348.24 o 
  -1   7   8      245.27      307.96    390.53 o 
   0   7   8        1.90       33.76     98.17 o 
   1   7   8      278.18      223.99    149.04 o 
   2   7   8       26.37       34.56    107.25 o 
   3   7   8      105.05       68.67    286.49 o 
   4   7   8      218.44      253.69    185.86 o 
   5   7   8      162.42      148.73    142.32 o 
   6   7   8      773.58      744.63    275.88 o 
   7   7   8      501.33      504.13    202.47 o 
  -2   8   8     3395.92     5192.29    730.66 o 
  -1   8   8     2442.02     3541.82    638.66 o 
   0   8   8      759.38      719.19    536.84 o 
   1   8   8     4497.75     4943.60    770.87 o 
   2   8   8     6909.93     8637.07    974.24 o 
   3   8   8     1037.41      978.91    312.03 o 
   4   8   8      737.96      760.44    331.37 o 
   5   8   8     3266.70     3995.32    501.42 o 
   6   8   8     1003.11      879.03    286.22 o 
   7   8   8        3.04       33.43    140.26 o 
  -1   9   8     2237.53     3372.84    798.18 o 
   0   9   8       59.66       87.93    256.83 o 
   1   9   8       95.08      207.01    310.50 o 
   2   9   8     4912.84     5373.62    837.34 o 
   3   9   8     2239.71     2353.55    518.85 o 
   5   9   8     1992.35     2417.87    422.76 o 
   6   9   8     5595.78     6313.19    739.08 o 
   7   9   8      438.27      327.04    300.42 o 
   0  10   8      535.97      542.30    416.08 o 
   1  10   8      409.43      588.61    581.12 o 
   2  10   8      252.99      158.24    278.14 o 
   3  10   8      264.96      304.38    399.31 o 
   4  10   8      141.66      172.40    319.50 o 
   5  10   8       36.16       81.38    258.95 o 
   6  10   8      918.37     1089.64    330.09 o 
   2  11   8     1208.11     1107.96    517.82 o 
   3  11   8     1265.83     1291.70    628.45 o 
   4  11   8     1315.05     1425.23    570.06 o 
   5  11   8      739.61      659.10    398.51 o 
  -2  -5   9     2289.77     2360.73    457.80 o 
   0  -5   9     1472.22     1393.89    331.96 o 
   1  -5   9     1846.55     1691.93    405.32 o 
   2  -5   9     2656.14     2201.90    473.78 o 
  -3  -4   9       19.19       62.68    169.79 o 
  -2  -4   9      198.94      174.82    176.77 o 
  -1  -4   9       37.22       54.15     43.35 o 
   0  -4   9      875.73      887.98     98.59 o 
   1  -4   9      805.48      677.96    134.99 o 
   2  -4   9       79.91       94.10    103.61 o 
   3  -4   9      429.77      379.76    183.30 o 
   4  -4   9     1110.75      980.51    310.16 o 
  -4  -3   9     2320.01     2611.88    553.37 o 
  -3  -3   9      139.43      172.16    144.67 o 
  -2  -3   9     1580.18     1752.23    279.71 o 
  -1  -3   9     4794.79     4870.28    267.83 o 
   0  -3   9     2556.59     2448.28    169.86 o 
   1  -3   9      528.88      411.13    173.19 o 
   2  -3   9     2682.24     2713.42    290.58 o 
   3  -3   9     1315.55     1369.81    280.37 o 
   4  -3   9       13.30       21.94    170.06 o 
   5  -3   9        3.92       28.17    148.08 o 
  -4  -2   9     2736.11     2959.72    605.21 o 
  -3  -2   9      727.41      652.66    234.98 o 
  -2  -2   9      166.20      140.35    176.55 o 
  -1  -2   9     6618.61     6938.70    364.47 o 
   0  -2   9     5440.05     5806.14    261.60 o 
   1  -2   9       42.51       51.00     30.65 o 
   2  -2   9     1609.09     1560.74    189.68 o 
   3  -2   9     9976.62    10809.51    680.81 o 
   4  -2   9     1608.84     1561.11    293.94 o 
   5  -2   9      144.16      131.30    151.77 o 
  -4  -1   9        8.60        0.56    189.82 o 
  -3  -1   9      103.63       87.79    131.56 o 
  -2  -1   9      480.87      540.25    315.39 o 
  -1  -1   9      100.57       80.29     38.06 o 
   0  -1   9      606.34      636.84    100.60 o 
   1  -1   9      114.99      121.22     48.05 o 
   2  -1   9       11.80       26.98     79.11 o 
   3  -1   9     2672.31     2606.01    255.07 o 
   4  -1   9     1958.03     1857.39    325.60 o 
   5  -1   9      165.66      144.24    137.38 o 
   6  -1   9      737.06      776.87    372.23 o 
  -4   0   9     1716.08     2100.84    533.76 o 
  -3   0   9     3053.54     3241.70    432.57 o 
  -2   0   9     1783.08     1727.94    323.91 o 
  -1   0   9     3173.36     2989.60    194.23 o 
   0   0   9     3509.99     3934.35    247.89 o 
   1   0   9     2177.28     2285.34    155.32 o 
   2   0   9     1466.47     1529.65    166.06 o 
   3   0   9     1556.81     1556.69    155.28 o 
   4   0   9      698.04      657.13    204.75 o 
   5   0   9      475.77      424.57    185.37 o 
   6   0   9      118.29      139.62    149.59 o 
  -4   1   9      753.29      738.50    271.12 o 
  -3   1   9     3999.18     4105.81    504.40 o 
  -2   1   9     1044.11     1102.83    286.70 o 
  -1   1   9      334.60      316.61     69.70 o 
   0   1   9     8320.17     8379.35    452.99 o 
   1   1   9     9990.17    10384.44    340.06 o 
   2   1   9      558.50      507.15    123.28 o 
   3   1   9     2243.11     2398.48    176.90 o 
   4   1   9     8633.95     8917.62    436.54 o 
   5   1   9     3247.22     3202.07    255.58 o 
   6   1   9      320.15      264.57    174.30 o 
   7   1   9     1975.83     1783.76    447.78 o 
  -4   2   9      878.41      995.65    333.87 o 
  -3   2   9       97.62       86.16     40.54 o 
  -2   2   9      107.12       92.82     42.00 o 
  -1   2   9     3352.44     3109.34    228.08 o 
   0   2   9        3.31       13.86     46.41 o 
   1   2   9     2669.51     2695.97    174.23 o 
   2   2   9        1.20       15.71     53.80 o 
   3   2   9       18.11       24.33     37.89 o 
   4   2   9     4981.23     4966.02    388.82 o 
   5   2   9     2504.54     2473.73    217.93 o 
   6   2   9       37.69       41.58     71.80 o 
   7   2   9      751.47      653.91    296.67 o 
  -4   3   9     3152.81     2907.64    662.43 o 
  -3   3   9     1934.63     1740.35    187.95 o 
  -2   3   9     1849.04     1571.73    172.76 o 
  -1   3   9     4082.97     3633.22    314.58 o 
   0   3   9     6601.99     6129.82    439.28 o 
   1   3   9     1120.06     1117.48    150.48 o 
   2   3   9     1225.07     1231.79    138.59 o 
   3   3   9     7071.36     7243.89    520.03 o 
   4   3   9     2050.03     1983.09    251.96 o 
   5   3   9       31.08       39.05     61.87 o 
   6   3   9      751.18      665.10    152.22 o 
   7   3   9     1539.14     1304.07    404.39 o 
  -4   4   9      205.30      226.05    238.62 o 
  -3   4   9      478.90      485.71    165.31 o 
  -2   4   9     1364.56     1141.81    152.58 o 
  -1   4   9     1733.72     1676.21    209.56 o 
   0   4   9     3478.88     3302.76    305.93 o 
   1   4   9     1740.04     1777.48    176.90 o 
   2   4   9     2778.44     2398.43    292.78 o 
   3   4   9     4946.13     4764.01    491.19 o 
   4   4   9     4950.42     5477.61    475.74 o 
   5   4   9     2299.50     2333.85    238.42 o 
   6   4   9     2202.85     2084.40    235.77 o 
   7   4   9     2243.53     1959.60    368.51 o 
  -3   5   9     1248.78     1212.49    292.11 o 
  -2   5   9       14.97       30.98     88.41 o 
  -1   5   9       27.44        7.85     76.49 o 
   0   5   9     1376.04     1261.06    274.91 o 
   1   5   9       25.93       32.02     48.57 o 
   2   5   9     1754.02     1626.75    232.19 o 
   3   5   9      218.32      183.64     81.97 o 
   4   5   9       31.09       44.95    119.07 o 
   5   5   9     1072.39     1066.75    191.66 o 
   6   5   9     1555.25     1610.57    193.83 o 
   7   5   9      355.26      337.52    192.24 o 
  -3   6   9     3391.64     3100.46    488.93 o 
  -2   6   9     1841.03     1973.81    346.81 o 
  -1   6   9      173.35      172.25    124.00 o 
   0   6   9     5398.18     5312.62    756.92 o 
   1   6   9     7006.20     5958.27   1152.27 o 
   2   6   9      208.27      129.64     87.24 o 
   3   6   9      258.30      162.71     99.36 o 
   4   6   9     6073.93     5013.74   1218.20 o 
   5   6   9      702.04      777.08    300.95 o 
   6   6   9      409.37      421.01    206.72 o 
   7   6   9      480.95      445.85    246.28 o 
  -2   7   9     1019.34     1513.59    470.60 o 
  -1   7   9       42.87       72.29    330.41 o 
   0   7   9      756.69      865.90    447.51 o 
   1   7   9     6267.98     7205.94    857.02 o 
   2   7   9     2118.88     2025.67    438.83 o 
   3   7   9      827.10      936.29    319.76 o 
   4   7   9     4656.36     4487.35    538.28 o 
   5   7   9     7292.50     7321.92    858.84 o 
   6   7   9      920.18      921.59    297.12 o 
   7   7   9      791.45      733.24    391.06 o 
  -1   8   9      112.41      165.77    232.12 o 
   0   8   9       71.65      192.29    383.16 o 
   1   8   9        5.72       37.71    219.05 o 
   2   8   9       31.31       64.86    274.17 o 
   3   8   9       25.53       42.16    179.95 o 
   4   8   9      160.87      208.17    258.05 o 
   5   8   9      770.51      881.15    415.92 o 
   6   8   9      218.43      172.22    144.18 o 
   7   8   9      166.43      158.76    156.79 o 
   0   9   9      761.12      952.71    504.24 o 
   1   9   9     1847.59     1821.22    619.91 o 
   2   9   9     2435.07     2708.55    574.79 o 
   3   9   9     1461.57     1401.45    453.22 o 
   4   9   9      847.91      789.73    308.71 o 
   5   9   9     1563.06     1863.86    620.58 o 
   6   9   9      357.69      339.30    225.47 o 
   1  10   9      409.21      515.03    460.38 o 
   2  10   9     3837.66     4243.43    824.06 o 
   3  10   9     1602.36     1801.18    629.57 o 
   4  10   9      179.46      136.32    246.74 o 
   5  10   9     2072.94     1947.37    601.22 o 
  -2  -4  10     2465.64     2756.36    519.66 o 
   0  -4  10      186.86      195.85     97.09 o 
   1  -4  10     2365.94     2290.26    447.73 o 
   2  -4  10     4089.65     4004.96    733.06 o 
  -2  -3  10       16.88       39.46    130.70 o 
  -1  -3  10       14.94       29.38    121.64 o 
   0  -3  10      495.10      579.64    141.09 o 
   1  -3  10      236.59      206.54     93.20 o 
   2  -3  10     1081.03     1016.08    231.15 o 
   3  -3  10     1490.07     1401.54    351.29 o 
   4  -3  10      579.81      518.68    303.28 o 
  -3  -2  10      447.20      428.01    263.48 o 
  -2  -2  10     1581.98     1705.50    418.92 o 
  -1  -2  10     3460.44     3953.47    344.11 o 
   0  -2  10      831.58      817.28    110.77 o 
   1  -2  10      262.62      269.68     51.43 o 
   2  -2  10     2031.42     2070.86    211.50 o 
   3  -2  10     2181.57     2155.02    499.76 o 
   4  -2  10       60.34       42.77    101.54 o 
  -3  -1  10      394.42      457.10    279.79 o 
  -2  -1  10      378.08      350.15    217.53 o 
  -1  -1  10     5464.95     4966.48    414.60 o 
   0  -1  10     5003.05     5590.62    310.96 o 
   1  -1  10      140.84      145.61     68.33 o 
   2  -1  10     2664.45     2922.87    277.63 o 
   3  -1  10     6696.90     6593.29    498.21 o 
   4  -1  10     1463.03     1435.41    378.29 o 
   5  -1  10      246.13      170.80    155.60 o 
  -3   0  10        3.20        9.29    152.61 o 
  -2   0  10     1692.72     1713.35    321.32 o 
  -1   0  10        3.18       17.16     49.13 o 
   0   0  10     1848.83     1908.87    143.98 o 
   1   0  10       38.41       14.70     37.80 o 
   2   0  10        0.50       11.44     34.50 o 
   3   0  10     2891.73     2907.01    284.37 o 
   4   0  10     1847.94     1745.95    287.65 o 
   5   0  10       11.43       13.34    111.94 o 
   6   0  10      746.72      625.24    313.10 o 
  -3   1  10     1236.79     1397.78    434.66 o 
  -2   1  10     1794.06     1989.99    368.32 o 
  -1   1  10     1782.36     1669.47    141.42 o 
   0   1  10     1153.02     1151.50    138.92 o 
   1   1  10     1727.61     1790.57    139.37 o 
   2   1  10     4063.08     4134.57    258.11 o 
   3   1  10      796.56      758.70    108.30 o 
   4   1  10       75.29       76.07     59.71 o 
   5   1  10      757.85      707.36    782.48 o 
   6   1  10      702.44      639.22    313.12 o 
  -3   2  10     2199.95     2340.70    601.33 o 
  -2   2  10      815.42      800.80    123.74 o 
  -1   2  10     1197.70     1039.95    135.92 o 
   0   2  10     3848.59     4230.78    238.30 o 
   1   2  10     5389.70     5432.81    355.43 o 
   2   2  10     1921.36     2023.87    220.33 o 
   3   2  10     2943.88     2950.57    197.89 o 
   4   2  10     4414.60     4695.46    400.23 o 
   5   2  10     1682.24     1613.41    181.03 o 
   6   2  10      743.96      721.21    650.08 o 
  -3   3  10      225.89      234.01    244.01 o 
  -2   3  10       26.04       29.25     91.74 o 
  -1   3  10     1572.35     1457.76    152.55 o 
   0   3  10        9.59       17.64     59.37 o 
   1   3  10     2295.47     2163.16    204.54 o 
   2   3  10        7.33       20.53     66.92 o 
   3   3  10      119.94      106.71     71.63 o 
   4   3  10     2900.85     2827.35    250.81 o 
   5   3  10     3101.89     3107.30    315.13 o 
   6   3  10       64.58       40.01    125.15 o 
   7   3  10      753.19      811.14    319.06 o 
  -3   4  10     1220.98     1185.34    395.06 o 
  -2   4  10      330.67      263.63    131.82 o 
  -1   4  10     4995.90     5101.57    734.02 o 
   0   4  10     2693.99     2738.13    494.59 o 
   1   4  10       19.81       31.20     74.37 o 
   2   4  10      772.78      654.20    124.58 o 
   3   4  10     7076.74     6393.42    797.46 o 
   4   4  10      655.22      691.15    166.27 o 
   5   4  10      114.75      102.74     99.43 o 
   6   4  10      912.40      795.21    194.63 o 
   7   4  10      969.56      910.31    554.60 o 
  -3   5  10      624.46      740.80    409.86 o 
  -2   5  10      480.85      410.01    223.20 o 
  -1   5  10      989.70      845.25    284.58 o 
   0   5  10     5467.00     4741.22    967.41 o 
   1   5  10     5552.76     5025.71    351.68 o 
   2   5  10     2140.44     1926.29    223.52 o 
   3   5  10     3644.22     3167.48    944.97 o 
   4   5  10     5293.88     5123.20    909.89 o 
   5   5  10     1106.18     1084.57    200.47 o 
   6   5  10     1186.47     1329.10    398.96 o 
   7   5  10     3417.63     3270.39    614.43 o 
  -2   6  10       61.68       67.14    142.90 o 
  -1   6  10       36.73       23.74     88.70 o 
   0   6  10       38.75       19.84     41.56 o 
   1   6  10      321.76      275.71    195.27 o 
   2   6  10       49.56       64.82    230.33 o 
   3   6  10      147.82      193.30    272.71 o 
   4   6  10      331.59      331.74    269.74 o 
   5   6  10      496.25      601.92    252.20 o 
   6   6  10      787.82      876.76    266.25 o 
   7   6  10      441.16      496.85    373.88 o 
  -1   7  10      101.29       68.57    236.16 o 
   0   7  10     2832.39     3017.75    586.59 o 
   1   7  10     3946.96     4679.26    668.52 o 
   2   7  10      300.77      263.29    230.23 o 
   3   7  10      374.69      464.11    384.96 o 
   4   7  10     3099.21     3016.19    463.80 o 
   5   7  10      569.73      540.81    246.11 o 
   6   7  10        0.63       36.78    170.03 o 
   7   7  10      187.78      216.19    259.04 o 
  -1   8  10       38.71       86.68    316.69 o 
   0   8  10      883.19     1126.69    559.88 o 
   1   8  10     4382.36     4713.93   1091.14 o 
   2   8  10     1738.61     1661.67    457.10 o 
   3   8  10      202.81      154.29    230.72 o 
   4   8  10     4243.25     5165.51    672.32 o 
   5   8  10     4338.42     4807.32   1065.73 o 
   6   8  10      374.83      318.21    300.63 o 
   0   9  10      159.97      235.33    295.81 o 
   1   9  10      199.96      179.64    321.50 o 
   2   9  10       25.35       67.12    310.83 o 
   3   9  10      312.93      292.87    255.90 o 
   4   9  10       42.32       84.32    274.24 o 
   5   9  10     1443.86     1604.55    513.84 o 
   6   9  10       82.66       97.14    214.79 o 
   2  10  10     1043.33     1191.72    522.31 o 
   3  10  10      406.05      540.33    414.05 o 
   4  10  10      506.46      508.87    358.66 o 
   1  -3  11     1864.60     1930.72    381.08 o 
   2  -3  11     4923.47     4355.93    399.69 o 
  -2  -2  11       68.69       85.71    127.06 o 
  -1  -2  11      486.96      542.57    260.83 o 
   1  -2  11      148.07      143.23    201.45 o 
   2  -2  11      796.00      780.57    190.48 o 
   3  -2  11      291.32      286.63    187.78 o 
  -2  -1  11     1145.21     1271.66    343.43 o 
  -1  -1  11     2154.20     2456.43    543.66 o 
   0  -1  11      627.26      657.91    109.63 o 
   1  -1  11      740.76      755.57    125.25 o 
   2  -1  11      628.01      578.18    159.99 o 
   3  -1  11       83.39      101.96    149.02 o 
   4  -1  11       16.38       44.60    163.61 o 
  -2   0  11      463.86      483.27    262.60 o 
  -1   0  11     3595.86     4214.71    869.70 o 
   0   0  11     3616.34     3835.45    228.74 o 
   1   0  11      661.04      630.44     91.71 o 
   2   0  11     1984.35     1997.89    133.68 o 
   3   0  11     5818.39     6021.65    721.05 o 
   4   0  11     1463.94     1281.45    354.99 o 
   5   0  11      427.91      388.97    234.31 o 
  -2   1  11      658.67      776.37    259.12 o 
  -1   1  11       83.31       80.38    122.96 o 
   0   1  11     1505.32     1551.52    133.57 o 
   1   1  11      104.44      103.60     63.52 o 
   2   1  11        0.45       13.99     41.68 o 
   3   1  11     3206.66     3253.80    214.75 o 
   4   1  11     1722.90     1613.72    405.23 o 
   5   1  11        5.71       52.33    101.42 o 
  -2   2  11     2879.18     2914.78    700.82 o 
  -1   2  11     2176.18     1921.22    224.66 o 
   0   2  11      357.22      335.14     87.49 o 
   1   2  11      917.17      922.87    143.03 o 
   2   2  11     4070.22     3994.03    517.35 o 
   3   2  11      676.39      634.91    233.05 o 
   4   2  11      106.92      110.30    152.35 o 
   5   2  11      436.24      503.87    473.94 o 
   6   2  11      632.09      411.06    510.79 o 
  -2   3  11     1084.12     1012.87    354.74 o 
  -1   3  11     1764.13     1721.73    266.13 o 
   0   3  11     2598.30     2437.04    385.22 o 
   1   3  11     1614.83     1639.16    199.00 o 
   2   3  11     2644.85     2346.07    364.33 o 
   3   3  11     2887.80     3083.67    627.30 o 
   4   3  11     2020.10     2193.14    264.53 o 
   5   3  11     2461.36     2465.60    574.45 o 
   6   3  11     2571.10     2696.58    571.74 o 
  -2   4  11       12.40       28.78    190.38 o 
  -1   4  11      551.15      573.42    188.37 o 
   0   4  11       75.65       75.06     70.66 o 
   1   4  11     1631.12     1671.77    307.74 o 
   2   4  11       12.43       24.10     52.68 o 
   3   4  11       26.71       26.99     71.57 o 
   4   4  11     1528.98     1759.63    278.71 o 
   5   4  11     1367.56     1300.65    247.05 o 
  -2   5  11      132.32      162.68    197.42 o 
  -1   5  11     3062.99     3064.21    727.27 o 
   0   5  11     2917.82     2611.60    633.42 o 
   1   5  11       64.98       44.39     59.94 o 
   2   5  11      570.79      556.65    329.13 o 
   3   5  11     2572.78     2188.31    766.90 o 
   4   5  11      195.95      189.43    119.95 o 
   5   5  11       81.23       76.36     80.50 o 
   6   5  11      596.24      569.36    331.03 o 
  -1   6  11     1036.50     1163.75    424.26 o 
   0   6  11     3009.45     3648.64    885.73 o 
   1   6  11     1243.07     1274.27    365.02 o 
   2   6  11      380.37      430.12    235.77 o 
   3   6  11     5860.20     6909.62    654.46 o 
   4   6  11     4351.34     4873.16    561.53 o 
   5   6  11      389.32      474.18    249.49 o 
   6   6  11      867.77      856.46    456.74 o 
   0   7  11        2.02       40.58    200.81 o 
   1   7  11       22.00       19.39    178.94 o 
   2   7  11        1.72       38.50    129.74 o 
   3   7  11      163.22      147.82    218.65 o 
   4   7  11      997.14     1271.25    413.98 o 
   5   7  11      438.38      430.79    281.27 o 
   6   7  11      237.44      342.97    283.47 o 
   0   8  11     1331.41     1671.47    649.23 o 
   1   8  11     1384.17     1568.77    516.10 o 
   2   8  11      260.97      314.07    279.17 o 
   3   8  11      700.38      613.03    257.01 o 
   4   8  11     1151.28     1434.49    490.78 o 
   5   8  11      464.91      517.40    411.64 o 
   2   9  11     1285.59     1161.44    504.01 o 
   3   9  11      226.95      226.95    263.57 o 
   4   9  11     2491.38     2264.23    566.67 o 
   1  -1  12       52.96       24.97     70.15 o 
   2  -1  12     1822.12     1792.78    452.91 o 
  -1   0  12      638.03      680.08    315.50 o 
   0   0  12      904.18      927.53    209.58 o 
   1   0  12     1308.66     1583.88    371.97 o 
   2   0  12      327.91      306.68    357.74 o 
   3   0  12        4.42       17.54     50.05 o 
   4   0  12      345.52      328.35    397.99 o 
  -1   1  12     2296.48     2756.31    569.01 o 
   0   1  12     1287.58     1543.59    402.89 o 
   1   1  12      541.84      543.29    126.31 o 
   2   1  12     1987.31     2302.72    356.33 o 
   3   1  12     3757.32     4139.71    838.21 o 
   4   1  12     1453.31     1422.71    343.32 o 
  -1   2  12       75.53       45.20     86.49 o 
   0   2  12     1605.28     1806.46    317.04 o 
   1   2  12        7.48       14.73     45.22 o 
   2   2  12        6.75       25.18     61.69 o 
   3   2  12     2196.89     2874.90    642.08 o 
   4   2  12      937.17      939.52    876.03 o 
   5   2  12       27.45       63.94    150.20 o 
  -1   3  12     1614.69     1701.06    431.70 o 
   0   3  12       36.58       64.59    113.08 o 
   1   3  12      914.88      981.28    233.38 o 
   2   3  12     2791.05     2464.52    410.94 o 
   3   3  12      273.02      381.23    224.66 o 
   4   3  12       68.98       96.77    142.54 o 
  -1   4  12     2117.30     1864.57    475.70 o 
   0   4  12     1450.15     1633.80    455.99 o 
   1   4  12      716.37      557.63    139.46 o 
   2   4  12     3153.21     3372.67    724.73 o 
   3   4  12     2506.60     2262.62    768.21 o 
   4   4  12      658.72      890.41    321.69 o 
   5   4  12     1286.35     1449.52    417.10 o 
   0   5  12       19.68       20.24    178.24 o 
   1   5  12      177.91      197.88    171.46 o 
   2   5  12      568.61      744.69    325.19 o 
   3   5  12      790.83      826.02    258.79 o 
   4   5  12      717.08      914.39    314.39 o 
   5   5  12      370.26      530.37    312.77 o 
   0   6  12     2157.24     2587.20    656.14 o 
   1   6  12       32.25       84.39    229.68 o 
   2   6  12     1024.71      975.99    315.05 o 
   3   6  12     4248.31     4908.33   1053.72 o 
   4   6  12      594.18      593.05    249.60 o 
   1   7  12      491.55      593.41    401.96 o 
   2   7  12      341.24      370.38    267.02 o 
   3   7  12     2245.11     2551.64    607.00 o 
   4   7  12     2174.09     2695.21    625.25 o 
   5   7  12      225.07      230.14    251.53 o 
   2   8  12       45.46      103.25    277.00 o 
   3   8  12      233.47      293.85    327.97 o 
   4   8  12     1058.31     1293.91    474.30 o 
   1   2  13     1414.11     1499.98    369.41 o 
   2   2  13     1481.20     1713.05    396.71 o 
   3   2  13      877.74     1044.79    313.62 o 
   1   3  13       26.38       23.64     79.65 o 
   2   3  13       35.10       34.21     93.05 o 
   3   3  13     1367.17     1701.18    414.00 o 
   1   4  13      834.42      799.82    364.65 o 
   2   4  13     2318.87     2926.97    596.09 o 
   3   4  13       27.79       44.11    111.58 o 
   4   4  13       85.45      101.11    161.90 o 
   2   5  13     1909.39     2600.76    584.75 o 
   3   5  13     2495.15     2750.58    581.29 o 
   3   6  13      551.02      578.91    316.70 o 
                                                 
